# Supplementary material for: Circadian gene ARNTL initiates circGUCY1A2 transcription to suppress non-small cell lung cancer progression via miR-200c-3p/PTEN signaling
Source: J Exp Clin Cancer Res. 2023 Sep 4;42:229. doi: 10.1186/s13046-023-02791-1 (PMC10478228; doi:10.1186/s13046-023-02791-1)
Supplement: Supplementary file 1 — Additional file 1. [file 13046_2023_2791_MOESM1_ESM.xlsx]

## Sheet: Clinical information
Table S1 Information of patients
Name	circGUCY1A2 expression	Group	OS(Month)	Status	Age	gender	Smoking history (years)	Cancer	T	N	M	Stage	Size	Differentiation Grade
D9	5.57458	High	5	1	62	Female	50*50	LUSC	4	0	1a	IVa	10*10	Poor-undifferentiation
D2	1.98986	High	6	1	58	Male	0	LUSC	2a	1	0	IIb	3*2.5*4	Well-moderate
A15	2.7928	High	11	1	59	Male	20*20	LUAD	1c	0	0	Ia3	2.5*2.1	Well-moderate
D7	1.37828	High	11	1	79	Male	20*60	LUAD	1c	2	0	IIIa	3*1.5*1.5	Well-moderate
B22	5.81019	High	12	1	62	Male	60*30	LUSC	3	0	0	IIb	5*7	Well-moderate
B14	1.43923	High	13	1	65	Male	60*30	LUAD	1b	1	0	IIb	2*2	Poor-undifferentiation
A16	2.32838	High	16	1	76	Male	?*60	LUSC	3	0	0	IIb	5.5*5	Poor-undifferentiation
106	2.0705	High	20	1	43	Male	20*20	LUSC	1c	0	0	Ia3	2*3	Well-moderate
D10	1.81595	High	23	1	66	Male	25*50	LUAD	2a	0	0	Ib	3.5*3*2	Poor-undifferentiation
A24	3.98135	High	24	1	41	Female	0	LUAD	2a	0	0	Ib	4*3	Well-moderate
D15	5.1153	High	36	0	50	Male	0	LUSC	1c	0	0	Ia3	3	Well-moderate
B6	9.00312	High	36	0	50	Male	20*5	LUAD	1c	0	0	Ia3	3	Well-moderate
D17	1.92696	High	36	0	63	Male	0	LUSC	1c	0	0	Ia3	3*2.5*2	Well-moderate
C7	7.7884	High	36	0	57	Female	0	LUAD	2a	0	0	Ib	4*2.5*2	Well-moderate
24	3.34567	High	36	0	52	Male	30*40	LUAD	2a	0	0	Ib	4*3*3	Well-moderate
39	14.4889	High	36	0	65	Male	0	LUSC	2a	0	0	Ib	4*3*4	Well-moderate
B5	1.80423	High	36	0	59	Female	0	LUAD	2a	1	0	IIb	4*4	Well-moderate
10	2.27924	High	36	0	74	Female	0	LUAD	2a	2	1a	IVa	4*3*3	Poor-undifferentiation
F3	1.5044	High	36	0	60	Male	20*30	LUSC	4	2	1a	IVa	19*15*9	Poor-undifferentiation
B30	3.55638	High	36	0	44	Male	20*20	LUAD	4	2	1a	IVa	9*6	Poor-undifferentiation
D16	2.35002	High	36	1	66	Male	0	LUAD	1b	0	0	Ia2	1.5*1.2*0.5	Well-moderate
S18	8.35581	High	36	1	67	Male	20*50	LUSC	1c	0	0	Ia3	3	Well-moderate
S20	7.0282	High	36	1	59	Female	0	LUAD	1c	0	0	Ia3	3	Well-moderate
S8	1.32915	High			61	Female	0	LUAD	1c	0	0	Ia3	2.5*2.7*2.5	Well-moderate
S19	3.18177	High	20	0	54	Male	40*40	LUAD	2a	0	0	Ib	3*4	Well-moderate
S7	1.78271	High			53	Male	20*30	LUSC	2a	0	0	Ib	3*3*3.5	Poor-undifferentiation
B10	1.69657	High			59	Female	0	LUAD	2a	0	0	Ib	3*3.5*2	Poor-undifferentiation
V6	4.89491	High	6	0	53	Male	40*30	LUSC	3	0	0	IIb	5.5*4.5	Well-moderate
R13	1.52212	High	12	0	53	Male	80*40	LUAD	1b	2	1a	IVa	2*2*1	Poor-undifferentiation
A13	0.00822321	Low	4	1	30	Female	20*10	LUSC	1b	0	0	Ia2	1.5*2	Well-moderate
D4	0.00702422	Low	4	1	64	Female	40*40	LUSC	3	0	1a	IVa	3*6	Poor-undifferentiation
B27	0.209294	Low	5	1	62	Male	0	LUAD	2a	0	0	Ib	4*4	Well-moderate
E1	0.00837221	Low	6	1	66	Female	40*40	LUSC	1c	1	0	IIb	3*2.5*2	Well-moderate
C8	0.0192627	Low	8	1	48	Male	0	LUAD	1c	1	0	IIb	3*2*1.5	Well-moderate
D14	0.0867587	Low	8	1	59	Male	60*40	LUSC	3	0	1a	IVa	6.5*6*3.5	Well-moderate
D18	0.194404	Low	9	1	49	Male	20*20	LUAD	3	2	1a	IVa	3*5.5*2	Poor-undifferentiation
A23	0.0620251	Low	10	1	46	Male	20*30	LUAD	1c	0	0	Ia3	2.5*2.5*2	Well-moderate
A5	0.0967757	Low	12	1	45	Male	60*20	LUAD	3	0	0	IIb	4*6	Well-moderate
E6	0.171372	Low	14	1	45	Female	0	LUSC	2a	0	0	Ib	3.5*1.8*1.5	Poor-undifferentiation
F4	0.129958	Low	14	1	44	Male	20*20	LUSC	2b	0	0	IIa	4*4.5	Well-moderate
F7	0.186062	Low	14	1	49	Male	0	LUAD	3	0	0	IIb	3*5.5*2	Poor-undifferentiation
F8	0.213718	Low	16	1	70	Male	20*30	LUAD	1c	1	0	IIb	3*2*1.5	Poor-undifferentiation
G4	0.106548	Low	16	1	62	Male	20*45	LUAD	3	1	0	IIIa	4*5.5*4	Well-moderate
D21	0.0143965	Low	16	1	79	Male	20*60	LUAD	3	2	1a	IVa	3*1.5*5.5	Poor-undifferentiation
A27	0.0503189	Low	17	1	53	Male	50*30	LUSC	2a	0	0	Ib	3.8*3.8	Well-moderate
B3	0.0202223	Low	18	1	59	Male	20*40	LUSC	1c	0	0	Ia3	3*2	Poor-undifferentiation
C10	0.247183	Low	18	1	49	Male	20*30	LUSC	3	1	0	IIIa	5*6	Well-moderate
D19	0.0373389	Low	18	1	62	Male	0	LUAD	4	0	0	IIIa	8*7*4.5	Well-moderate
A22	0.0637855	Low	20	1	51	Male	0	LUSC	3	0	0	IIb	3*2*5.5	Well-moderate
B23	0.162894	Low	36	0	65	Male	50*50	LUAD	2a	0	0	Ib	3*4	Poor-undifferentiation
B1	0.123294	Low	36	0	64	Male	20*40	LUSC	3	0	0	IIb	5*6*3	Poor-undifferentiation
B2	0.04571	Low	4	0	51	Male	0	LUAD	1b	0	0	Ia2	2*2	Well-moderate
B29	0.0592948	Low			51	Male	20*20	LUAD	1c	0	0	Ia3	2*3	Poor-undifferentiation
R4	0.0667503	Low			49	Female	0	LUAD	1c	0	0	Ia3	3*2	Poor-undifferentiation
B21	0.0299834	Low	9	0	70	Male	20*10	LUSC	2a	0	0	Ib	4*4	Poor-undifferentiation
R17	0.17672	Low	36	1	46	Male	20*30	LUSC	2a	0	0	Ib	3*3*3.5	Well-moderate
S1	0.0860671	Low			57	Female	0	LUAD	2a	0	0	Ib	3*4	Well-moderate
S12	0.019757	Low	14	0	54	Male	20*30	LUSC	2a	0	0	Ib	4*3*3.5	Well-moderate
G5	0.159108	Low	36	1	39	Male	0	LUSC	2a	0	0	Ib	4*4	Poor-undifferentiation
S13	0.0578425	Low			56	Male	40*30	LUSC	1b	0	0	Ia2	2*1.5*1	Poor-undifferentiation
G9	0.231001	Low			56	Male	40*30	LUSC	2a	0	0	Ib	3*4	Well-moderate
C4	0.0667503	Low	14	0	46	Male	40*20	LUSC	1c	1	0	IIb	3*2	Well-moderate
R2	0.16224	Low			56	Male	20*20	LUAD	3	0	0	IIb	6*4	Poor-undifferentiation
R19	0.0577502	Low			60	Male	40*40	LUSC	3	0	0	IIb	6	Poor-undifferentiation
S10	0.0630914	Low	16	0	53	Male	20*30	LUSC	3	0	0	IIb	5.5	Well-moderate
R3	0.012501	Low			58	Male	30*20	LUSC	3	0	0	IIb	3*5.5	Well-moderate
A18	0.116867	Low			68	Male	40*40	LUSC	3	0	0	IIb	5*5.5*3	Well-moderate
V5	0.191839	Low	20	0	43	Male	20*20	LUSC	3	0	0	IIb	4*6	Well-moderate
R7	0.102288	Low			47	Male	6*15	LUSC	3	1	0	IIIa	6*4.5	Well-moderate
S16	0.213043	Low			50	Female	0	LUAD	3	1	0	IIIa	5*6*3.5	Well-moderate
S3	0.156852	Low	18	0	48	Female	0	LUAD	3	1	0	IIIa	2.5*3*5.5	Well-moderate
R21	0.0819179	Low	18	0	67	Male	0	LUSC	3	1	0	IIIa	3*5.5*2	Well-moderate
R1	0.236065	Low			50	Male	0	LUAD	3	1	0	IIIa	6*4.5	Well-moderate
S17	0.070203	Low			49	Male	20*20	LUSC	3	1	0	IIIa	6*5*2	Well-moderate
C12	0.0438912	Low			50	Male	0	LUSC	3	2	0	IIIb	3*6	Well-moderate
S9	0.120189	Low			69	Male	0	LUSC	3	2	0	IIIb	6*5*2	Well-moderate
R5	0.0340702	Low			46	Male	10*10	LUSC	3	0	1a	IVa	6*4	Poor-undifferentiation
R18	0.0246933	Low			74	Male	20*50	LUAD	3	2	1a	IVa	3*2*5.5	Poor-undifferentiation
S11	0.0318952	Low			59	Male	35*30	LUSC	3	2	1a	IVa	4*5.5	Poor-undifferentiation
C9	0.13635	Low			57	Male	40*30	LUSC	3	0	1a	IVa	5*6	Poor-undifferentiation
S15	0.163161	Low			64	Male	50*40	LUSC	4	0	1a	IVa	11*6*5	Poor-undifferentiation
C6	0.0504265	Low			67	Male	30*50	LUSC	4	1	1a	IVa	8*7*4.5	Poor-undifferentiation
S6	0.116976	Low			62	Male	40*50	LUSC	4	1	1a	IVa	6*8	Well-moderate
B25	0.0832519	Low			63	Male	40*40	LUAD	3	2	1a	IVa	5*7	Poor-undifferentiation
S5	0.0882531	Low			53	Male	20*30	LUAD	4	2	1a	IVa	8*5*3.5	Poor-undifferentiation
B9	0.251388				44	Male	60*30	LUSC	2	0	0	IIa	5*4	Well-moderate
B4	0.262234				72	Male	20*52	LUAD	2	0	0	Ib	4*3*2	Poor-undifferentiation
B24	0.285422				62	Female		LUAD	1	0	0	Ia3	2*3	moderate
S4	0.288283				58	Male	1	LUSC	4	2	0	IIIb	8*8*1.5	moderate
D5	0.31364				49	Female	0	LUAD	1	0	0	Ia3	3*2	Well-moderatemoderate
A30	0.327467				47	Female		LUAD	1	0	0	Ia2	2*1	Well-moderate
R14	0.332383				51	Female	0	LUSC	2	2	0	IIIa	4*4	Poor-undifferentiation
S22	0.349086				58	Male	15*30	LUAD	1	0	0	Ia2	2*1.8*1.8	Well-moderate
F2	0.363281				57	Male	20*30	LUAD	1	2	0	IIIa	3*2.5*2	moderate
S21	0.385632				60	Male	10*30	LUAD	1	0	0	Ia2	2*1.5*1.5	moderate
E3	0.393762				46	Male	20*20	LUSC	3	1	0	IIIa	4*7*4	moderate
B19	0.410178				61	Male		LUAD	1	0	0	Ia3	3*2*1	moderate
S2	0.466347				35	Female	0	LUAD	4	2	0	IIIb	10*8	Well-moderate
B8	0.468699				59	Male	20*40	LUSC	4	1	0	IIIa	6*8	moderate
D20	0.484988				66	Male	20*40	LUAD	3	0	0	IIb	6*4	Poor-undifferentiation
A4	0.488515				44	Male		LUAD	1	2	0	IIIa	3*3	moderate
F5	0.491466				58	Male	40*40	LUSC	2	2	0	IIIa	2.5*3.5*1.5	Poor-undifferentiation
B11	0.494958				61	Male		LUAD	1	0	0	Ia3	3*2*1	moderate
A7	0.534309				70	Male	20*40	LUAD	2	0	0	Ib	4.5*3.5*3	Poor-undifferentiation
D1	0.557473				52	Female	0	LUAD	3	0	0	IIb	6*4 1*1
R6	0.572946				53	Male	40*20	LUSC	2	2	0	IIIa	4*5	Poor-undifferentiation
F10	0.581087				63	Male	10*44	LUSC	2	2	0	IIIa	3*4	moderate
A20	0.586677				66	Female		LUAD	2	0	0	Ib	3.5*2*1	Poor-undifferentiation
A10	0.619211				48	Female		LUAD	1	1	0	IIb	1.5*2*1	Poor-undifferentiation
D8	0.676137				59	Male	40*40	LUSC	2	2	0	IIIa	4*4*2.5	Poor-undifferentiation
E2	0.689173				65	Female	0	LUAD	2	0	0	Ib	4*3.5*2.5	Poor-undifferentiation
R9	0.789543				59	Male	20*40	LUSC	4	0	0	IIb	7*5	moderate
C5	0.816472				63	Male	30*30	LUSC	2	0	0	IIa	5*5*4.5	Poor-undifferentiation
B16	0.82778				49	Male	40*7	LUSC	2	0	0	IIa	5	Poor-undifferentiation
B17	0.848602				57	Male		LUSC	2	0	0	IIa	5*5	Poor-undifferentiation
V4	0.873268				50	Male		LUSC	4	0	0	IIIa	8*10
A17	0.93173				64	Male	30*30	LUAD	1	0	0	Ia3	3*3	Well-moderate
B26	1.06573				72	Female		LUAD	1	0	0	Ia3	3*3	Well-moderate
C11	1.11698				46	Male	40*20	LUAD	2	1	0	IIb	3.5*3	Poor-undifferentiation
B12	1.24772				51	Male	40*20	LUSC	1	0	0	Ia3	3*3	Poor-undifferentiation

## Sheet: PTEN ex
Table S1 PTEN expression
Name	OS(Month)	Status	circGUCY1A2 expression	Group	PTEN	Group_PTEN
D4	4	1	0.00702422	Low	0.78	Low
A13	4	1	0.00822321	Low	0.54	Low
E1	6	1	0.00837221	Low	0.66	Low
D21	16	1	0.0143965	Low	0.48	Low
C8	8	1	0.0192627	Low	0.69	Low
B3	18	1	0.0202223	Low	0.71	Low
D19	18	1	0.0373389	Low	0.86	Low
A27	17	1	0.0503189	Low	0.69	Low
A23	10	1	0.0620251	Low	0.76	Low
A22	20	1	0.0637855	Low	0.85	Low
D14	8	1	0.0867587	Low	0.94	Low
A5	12	1	0.0967757	Low	0.76	Low
G4	16	1	0.106548	Low	1.03	Low
B1	36	0	0.123294	Low	0.86	Low
F4	14	1	0.129958	Low	0.89	Low
B23	36	0	0.162894	Low	0.95	Low
E6	14	1	0.171372	Low	1.5	High
F7	14	1	0.186062	Low	1.68	High
D18	9	1	0.194404	Low	2.56	High
B27	5	1	0.209294	Low	2.03	High
F8	16	1	0.213718	Low	1.88	High
C10	18	1	0.247183	Low	1	Low
D7	11	1	1.37828	High	0.95	Low
B14	13	1	1.43923	High	0.78	Low
F3	36	0	1.5044	High	1.24	High
B5	36	0	1.80423	High	1.53	High
D10	23	1	1.81595	High	0.79	Low
D17	36	0	1.92696	High	0.89	Low
D2	6	1	1.98986	High	1.89	High
106	20	1	2.0705	High	1.03	High
10	36	0	2.27924	High	1.66	High
A16	16	1	2.32838	High	1.56	High
A15	11	1	2.7928	High	1.89	High
24	36	0	3.34567	High	2.33	High
B30	36	0	3.55638	High	2.15	High
A24	24	1	3.98135	High	1.91	High
D15	36	0	5.1153	High	2.31	High
D9	5	1	5.57458	High	1.93	High
B22	12	1	5.81019	High	2.81	High
C7	36	0	7.7884	High	4.01	High
B6	36	0	9.00312	High	3.21	High
39	36	0	14.4889	High	6.25	High
