# Supplementary material for: Circadian gene ARNTL initiates circGUCY1A2 transcription to suppress non-small cell lung cancer progression via miR-200c-3p/PTEN signaling
Source: J Exp Clin Cancer Res. 2023 Sep 4;42:229. doi: 10.1186/s13046-023-02791-1 (PMC10478228; doi:10.1186/s13046-023-02791-1)
Supplement: Supplementary file 2 — Additional file 2. [file 13046_2023_2791_MOESM2_ESM.xlsx]

## Sheet: Information of the primers, siR
Table S2 Information of the primers, probe, sgRNA and antibodies used in the study
Gene	Forward (5'-3')	Reverse (5'-3')	Probe
ciR-GUCY1A2	TGCAGACCACTCCAACAAAGAAG	TTCTGCATCCCTGTAACCAATAAC	CCTCTTGAGAGTCTGCTGTATCGTCTGAGGCGAGTATATTAGC
Si-ciR-GUCY1A2	TGCTAATATACTCGCCTCA
GUCY1A2	GACCGATTCAGATGAGGATAGGA	CCGACTCGAATTTGCTTGCC
miR-200c-3p	ATACTGCCGGGTAATGATGGA		TCCATCATTACCCGGCAGTATTA
miR-148a-3p	TCAGTGCACTACAGAACTTTGT
miR-17-3p	ACTGCAGTGAAGGCACTTGTAG
β-actin	CCTGTACGCCAACACAGTGC	ATACTCCTGCTTGCTGATCC
U6	GGAACGATACAGAGAAGATTAGC	TGGAACGCTTCACGAATTTGCG
PTEN	TGTGGTCTGCCAGCTAAAGG	CGGCTGAGGGAACTCAAAGT
NOTCH1	GAATGGCGGGAAGTGTGAAG	GCATGTCCCGGCGTTCTT
p73	AGCCACTGGTGGACTCCTAT	TTGTTCATGGGCGAGAGGAC
KLF4	CGCTCCATTACCAAGGTCAGT	GTGAGCATCATCCCGTGTGT
CAT	CTATCCTGACACTCACCGCC	CCACCCTGATTGTCCTGCAT
ZEB2	CAGAAGCCACGATCCAGACC	TCGCGTTCCTCCAGTTTTCT
GATA1	CGCAAGGCATCTGGAAAAGG	CCACCACCATAAAGCCACCA
IKZF5	AGCCCTCTACCCAAGCAGTA	CTATGGGATGGCCGAGGTTC
IKZF1	GCGATACTCCAGATGAGGGC	TTGGAGCTTTGCTGTCCTCC
BMAL1(ARNTL)	CCACAAAGATGGGGCTGGAT	CACCCTGATTTCCCCGTTCA
Promotor 1	CGCAGCAGTTTATTGAAAGAATG	TCAGCATAAAGGATTGGAGTTCC
Promotor 2	GAAGTGTCCTCGTTGCTCCT	ACGTGTCGCCATCATACTCA
Promotor 3	TCCCAATGAGTATGATGGCGA	CCTGCCTCCCTCCTTCTC
Antibodies	Company	Catalogue
GAPDH	Servicebio	GB11002
PTEN	CST	#9188
Bax	Abcam	ab32503
cleaved-caspase3	Servicebio	GB11009
HRP-linked secondary antibodies	affinity	#S0001
S6K	CST	2708
pS6k	CST	9206
AKT	CST	4060T
pAKT	CST	YM3620
BMAL1(ARNTL)	CST	14020S
Horizon Discovery	Sequence	PAM	Specificity
sgPTEN	CCGCCGCAGCAGCCATTACC	CGG	High
