# Supplementary material for: Circadian gene ARNTL initiates circGUCY1A2 transcription to suppress non-small cell lung cancer progression via miR-200c-3p/PTEN signaling
Source: J Exp Clin Cancer Res. 2023 Sep 4;42:229. doi: 10.1186/s13046-023-02791-1 (PMC10478228; doi:10.1186/s13046-023-02791-1)
Supplement: Supplementary file 4 — Additional file 4. [file 13046_2023_2791_MOESM4_ESM.xlsx]

## Sheet: TargetScanHuman_8.0
Table S3 Potential targets of miR-200c-3p
Target gene	Representative transcript	Gene name	3P-seq tags + 5	Conserved sites total	Conserved 8mer sites	Conserved 7mer-m8 sites	Conserved 7mer-A1 sites	Poorly conserved sites total	Poorly conserved 8mer sites	Poorly conserved 7mer-m8 sites	Poorly conserved 7mer-A1 sites	6mer sites	Representative miRNA	Predicted occupancy (low miRNA)	Predicted occupancy (high miRNA)	Predicted occupancy (transfected miRNA)	Cumulative weighted context++ score	Total context++ score	Aggregate PCT	Previous TargetScan publication(s)
ZEB1	ENST00000361642.5	zinc finger E-box binding homeobox 1	59	5	3	2	0	1	0	1	0	0	hsa-miR-429	0.1254	0.7297	2.4122	-0.86	-0.93	> 0.99	2007, 2009, 2011
FAM8A1	ENST00000259963.3	family with sequence similarity 8, member A1	1064	1	0	1	0	4	0	1	3	5	hsa-miR-429	0.0284	0.2036	1.2695	-0.76	-0.78	0.66	2005, 2007, 2009, 2011
GMFB	ENST00000554908.1	glia maturation factor, beta	15	1	0	1	0	5	2	3	0	4	hsa-miR-429	0.019	0.1378	0.9011	-0.74	-1	0.49	NULL
TCEB1	ENST00000518127.1	transcription elongation factor B (SIII), polypeptide 1 (15kDa, elongin C)	637	2	0	2	0	0	0	0	0	2	hsa-miR-429	0.0171	0.1197	0.6479	-0.73	-0.73	0.97	2005, 2007, 2009, 2011
FEZ2	ENST00000379245.4	fasciculation and elongation protein zeta 2 (zygin II)	323	2	1	1	0	0	0	0	0	0	hsa-miR-200b-3p	0.0489	0.3148	1.2311	-0.7	-0.72	0.97	2005, 2007, 2009, 2011
CFL2	ENST00000341223.3	cofilin 2 (muscle)	902	3	1	0	2	3	1	1	1	2	hsa-miR-200b-3p	0.054	0.3238	1.1317	-0.68	-0.89	0.94	2011
LHFP	ENST00000379589.3	lipoma HMGIC fusion partner	5	2	1	1	0	0	0	0	0	1	hsa-miR-429	0.0197	0.1373	0.716	-0.68	-0.68	0.57	2005, 2007, 2009, 2011
PMAIP1	ENST00000316660.6	phorbol-12-myristate-13-acetate-induced protein 1	12503	1	1	0	0	1	0	0	1	1	hsa-miR-429	0.0253	0.1651	0.6895	-0.66	-0.68	0.73	2009, 2011
RAP1B	ENST00000250559.9	RAP1B, member of RAS oncogene family	3599	2	1	1	0	1	1	0	0	1	hsa-miR-200b-3p	0.0331	0.2213	1.0136	-0.65	-0.96	0.95	2005, 2007, 2009, 2011
INTS8	ENST00000523731.1	integrator complex subunit 8	554	1	1	0	0	0	0	0	0	0	hsa-miR-200b-3p	0.037	0.2289	0.8215	-0.64	-0.64	0.68	2007, 2009, 2011
DZIP1	ENST00000347108.3	DAZ interacting zinc finger protein 1	360	2	0	2	0	2	0	2	0	0	hsa-miR-200b-3p	0.0486	0.3243	1.4366	-0.63	-0.66	0.96	2009, 2011
GPM6A	ENST00000280187.7	glycoprotein M6A	335	3	2	0	1	1	0	0	1	2	hsa-miR-200b-3p	0.1073	0.598	1.8646	-0.63	-0.65	0.97	2005, 2007, 2009, 2011
AP1S2	ENST00000329235.2	adaptor-related protein complex 1, sigma 2 subunit	357	1	1	0	0	1	1	0	0	0	hsa-miR-200b-3p	0.0391	0.2527	1.0335	-0.63	-0.64	0.9	2005, 2007, 2009, 2011
KIAA0101	ENST00000558008.1	KIAA0101	6821	1	1	0	0	0	0	0	0	1	hsa-miR-200b-3p	0.0407	0.237	0.7071	-0.62	-0.7	0.89	2009, 2011
HIPK3	ENST00000303296.4	homeodomain interacting protein kinase 3	933	3	1	2	0	1	1	0	0	2	hsa-miR-429	0.0585	0.392	1.8534	-0.61	-0.63	> 0.99	NULL
ZFPM2	ENST00000407775.2	zinc finger protein, FOG family member 2	595	2	0	2	0	1	0	0	1	0	hsa-miR-429	0.0287	0.196	0.9559	-0.61	-0.61	0.93	2005, 2007, 2009, 2011
CNEP1R1	ENST00000562576.1	CTD nuclear envelope phosphatase 1 regulatory subunit 1	546	2	1	1	0	0	0	0	0	0	hsa-miR-200b-3p	0.0356	0.2292	0.9147	-0.6	-0.6	0.83	2007, 2009, 2011
SEC23A	ENST00000537403.1	Sec23 homolog A (S. cerevisiae)	413	1	1	0	0	1	0	1	0	1	hsa-miR-200b-3p	0.043	0.2757	1.121	-0.6	-0.67	0.79	2005, 2007, 2009, 2011
PPP4R2	ENST00000356692.5	protein phosphatase 4, regulatory subunit 2	310	2	0	2	0	1	0	1	0	1	hsa-miR-429	0.0205	0.1453	0.8334	-0.59	-0.59	0.91	2005, 2007, 2009, 2011
HMGB3	ENST00000325307.7	high mobility group box 3	295	1	1	0	0	0	0	0	0	0	hsa-miR-200b-3p	0.0372	0.2221	0.6784	-0.59	-0.59	0.9	2005, 2007, 2009, 2011
CCNJ	ENST00000265992.5	cyclin J	5	2	1	1	0	1	1	0	0	0	hsa-miR-200b-3p	0.0781	0.4744	1.7355	-0.58	-0.58	0.95	2005, 2007, 2009, 2011
NR5A2	ENST00000367362.3	nuclear receptor subfamily 5, group A, member 2	121	3	1	1	1	0	0	0	0	0	hsa-miR-429	0.0529	0.3125	1.0318	-0.58	-0.64	0.94	2005, 2007, 2009, 2011
ERRFI1	ENST00000377482.5	ERBB receptor feedback inhibitor 1	3807	2	0	2	0	1	0	1	0	1	hsa-miR-200b-3p	0.0383	0.2633	1.3064	-0.58	-0.61	0.89	2007, 2009, 2011
APOO	ENST00000379226.4	apolipoprotein O	5	1	0	1	0	1	0	1	0	0	hsa-miR-200c-3p	0.0276	0.1813	0.7682	-0.58	-0.58	0.64	2009, 2011
VASH2	ENST00000366968.4	vasohibin 2	70	1	1	0	0	4	2	1	1	2	hsa-miR-429	0.0461	0.313	1.4871	-0.57	-0.6	0.9	2009, 2011
SERPINI1	ENST00000446050.2	serpin peptidase inhibitor, clade I (neuroserpin), member 1	549	1	1	0	0	0	0	0	0	0	hsa-miR-200b-3p	0.0683	0.3543	0.8403	-0.57	-0.57	0.9	2011
PAPD5	ENST00000357464.3	PAP associated domain containing 5	152	2	1	1	0	1	0	1	0	2	hsa-miR-200b-3p	0.0338	0.232	1.186	-0.53	-0.65	0.97	2007, 2009, 2011
PTHLH	ENST00000395872.1	parathyroid hormone-like hormone	32	2	0	1	1	0	0	0	0	0	hsa-miR-200b-3p	0.0151	0.1042	0.5256	-0.53	-0.53	0.51	NULL
RECK	ENST00000377966.3	reversion-inducing-cysteine-rich protein with kazal motifs	10	2	1	1	0	1	0	0	1	2	hsa-miR-200b-3p	0.0536	0.3318	1.2578	-0.52	-0.52	0.95	2007, 2009, 2011
GTF2E1	ENST00000283875.5	general transcription factor IIE, polypeptide 1, alpha 56kDa	218	1	1	0	0	1	0	1	0	3	hsa-miR-429	0.0234	0.1576	0.7454	-0.52	-0.53	0.58	2005, 2007, 2009, 2011
TMEFF2	ENST00000392314.1	transmembrane protein with EGF-like and two follistatin-like domains 2	179	1	1	0	0	0	0	0	0	0	hsa-miR-200b-3p	0.0479	0.2717	0.7437	-0.51	-0.51	0.78	2005, 2007, 2009, 2011
YWHAG	ENST00000307630.3	tyrosine 3-monooxygenase/tryptophan 5-monooxygenase activation protein, gamma polypeptide	5623	2	1	1	0	0	0	0	0	0	hsa-miR-200b-3p	0.037	0.2423	0.9891	-0.51	-0.51	0.89	2005, 2007, 2009, 2011
RASSF8	ENST00000541490.1	Ras association (RalGDS/AF-6) domain family (N-terminal) member 8	1290	3	0	2	1	2	1	0	1	0	hsa-miR-429	0.0292	0.2063	1.1822	-0.51	-0.51	0.97	2011
RAP2C	ENST00000342983.2	RAP2C, member of RAS oncogene family	604	1	1	0	0	1	0	1	0	0	hsa-miR-200b-3p	0.0301	0.1971	0.8356	-0.5	-0.51	0.91	2005, 2007, 2009, 2011
ZFAND6	ENST00000261749.6	zinc finger, AN1-type domain 6	11	2	1	0	1	0	0	0	0	0	hsa-miR-429	0.0132	0.0934	0.534	-0.5	-0.5	0.55	2007, 2009, 2011
PRKACB	ENST00000370689.2	protein kinase, cAMP-dependent, catalytic, beta	344	2	0	2	0	0	0	0	0	0	hsa-miR-429	0.0189	0.1346	0.7846	-0.5	-0.5	0.86	2005, 2007, 2009, 2011
PTPN21	ENST00000328736.3	protein tyrosine phosphatase, non-receptor type 21	104	2	2	0	0	0	0	0	0	0	hsa-miR-200b-3p	0.0952	0.5383	1.5766	-0.49	-0.57	0.98	2009, 2011
C16orf52	ENST00000542527.2	chromosome 16 open reading frame 52	102	1	1	0	0	3	0	3	0	1	hsa-miR-429	0.0243	0.1646	0.8013	-0.49	-0.71	0.84	2011
NOG	ENST00000332822.4	noggin	107	1	1	0	0	0	0	0	0	0	hsa-miR-200b-3p	0.0326	0.1994	0.648	-0.48	-0.48	0.85	2005, 2007, 2009, 2011
MMD	ENST00000262065.3	monocyte to macrophage differentiation-associated	558	1	1	0	0	1	0	1	0	1	hsa-miR-200b-3p	0.0485	0.3043	1.1892	-0.48	-0.48	0.85	2005, 2007, 2009, 2011
CNN3	ENST00000370206.4	calponin 3, acidic	4490	2	0	2	0	0	0	0	0	0	hsa-miR-200b-3p	0.019	0.1317	0.6711	-0.48	-0.48	0.71	2005, 2007, 2009, 2011
IMMP2L	ENST00000405709.2	IMP2 inner mitochondrial membrane peptidase-like (S. cerevisiae)	560	1	1	0	0	1	0	1	0	1	hsa-miR-200b-3p	0.0241	0.1599	0.6958	-0.48	-0.72	< 0.1	2011
FLI1	ENST00000527786.2	Fli-1 proto-oncogene, ETS transcription factor	116	1	1	0	0	0	0	0	0	0	hsa-miR-200b-3p	0.0311	0.1951	0.709	-0.47	-0.47	0.87	2007, 2009, 2011
MCFD2	ENST00000444761.2	multiple coagulation factor deficiency 2	1648	2	0	2	0	1	1	0	0	2	hsa-miR-429	0.0187	0.1326	0.7658	-0.47	-0.56	0.75	2009, 2011
CRKL	ENST00000354336.3	v-crk avian sarcoma virus CT10 oncogene homolog-like	2142	1	1	0	0	1	0	1	0	0	hsa-miR-429	0.0365	0.2361	0.9436	-0.47	-0.48	0.92	2005, 2007, 2009, 2011
LBR	ENST00000272163.4	lamin B receptor	1217	2	0	2	0	0	0	0	0	0	hsa-miR-429	0.016	0.1134	0.6435	-0.47	-0.47	0.74	2011
ELAVL2	ENST00000380110.4	ELAV like neuron-specific RNA binding protein 2	78	2	0	2	0	0	0	0	0	3	hsa-miR-429	0.0214	0.1498	0.8207	-0.46	-0.51	0.76	2005, 2007, 2009, 2011
SESN1	ENST00000436639.2	sestrin 1	96	1	1	0	0	1	0	1	0	0	hsa-miR-429	0.0182	0.1254	0.6352	-0.46	-0.46	0.9	2005, 2007, 2009, 2011
ZEB2	ENST00000558170.2	zinc finger E-box binding homeobox 2	33	6	4	1	1	0	0	0	0	2	hsa-miR-200b-3p	0.1965	1.1896	3.9511	-0.46	-0.46	> 0.99	2007, 2009, 2011
YPEL2	ENST00000312655.4	yippee-like 2 (Drosophila)	62	2	1	1	0	0	0	0	0	0	hsa-miR-429	0.0249	0.1699	0.8223	-0.46	-0.46	0.94	2005, 2007, 2009, 2011
SMIM5	ENST00000375215.3	small integral membrane protein 5	5	1	0	1	0	1	0	1	0	0	hsa-miR-200b-3p	0.0106	0.0757	0.4464	-0.46	-0.46	0.37	2011
MSN	ENST00000360270.5	moesin	5947	3	2	1	0	0	0	0	0	0	hsa-miR-200b-3p	0.0829	0.4933	1.5839	-0.45	-0.45	> 0.99	2005, 2007, 2009, 2011
KDELC1	ENST00000376004.4	KDEL (Lys-Asp-Glu-Leu) containing 1	166	1	0	1	0	1	0	0	1	0	hsa-miR-200b-3p	0.0124	0.0883	0.5145	-0.45	-0.45	0.42	NULL
RP6-24A23.6	ENST00000563887.1	Uncharacterized protein	937	1	0	1	0	2	0	1	1	1	hsa-miR-200b-3p	0.025	0.1678	0.7775	-0.45	-0.6	0.9	NULL
SLC14A1	ENST00000321925.4	solute carrier family 14 (urea transporter), member 1	190	1	1	0	0	0	0	0	0	2	hsa-miR-200b-3p	0.0564	0.3135	0.8661	-0.45	-0.45	0.86	2005, 2007, 2009, 2011
PSAT1	ENST00000376588.3	phosphoserine aminotransferase 1	11	1	0	1	0	1	0	1	0	0	hsa-miR-429	0.0071	0.0511	0.3187	-0.45	-0.55	0.42	NULL
RBFOX3	ENST00000583458.1	RNA binding protein, fox-1 homolog (C. elegans) 3	5	1	1	0	0	0	0	0	0	0	hsa-miR-200b-3p	0.0567	0.3074	0.7663	-0.44	-0.44	0.88	2007, 2009, 2011
EPS8	ENST00000543523.1	epidermal growth factor receptor pathway substrate 8	2643	2	0	2	0	0	0	0	0	2	hsa-miR-200b-3p	0.0366	0.2437	1.0584	-0.44	-0.45	> 0.99	2005, 2007, 2009, 2011
CEP41	ENST00000223208.5	centrosomal protein 41kDa	346	2	1	1	0	1	0	0	1	0	hsa-miR-200b-3p	0.0509	0.3038	1.0376	-0.44	-0.5	0.97	2005, 2007, 2009, 2011
TMOD3	ENST00000308580.7	tropomodulin 3 (ubiquitous)	1533	1	0	1	0	4	0	3	1	2	hsa-miR-200b-3p	0.025	0.1775	1.0283	-0.43	-0.51	0.62	2011
MARCKS	ENST00000368635.4	myristoylated alanine-rich protein kinase C substrate	188	2	1	1	0	0	0	0	0	1	hsa-miR-429	0.0415	0.2446	0.7418	-0.43	-0.56	0.94	2011
DNAJB5	ENST00000545841.1	DnaJ (Hsp40) homolog, subfamily B, member 5	379	1	1	0	0	0	0	0	0	1	hsa-miR-429	0.0142	0.0978	0.486	-0.43	-0.43	0.89	2005, 2007, 2009, 2011
XKR8	ENST00000373884.5	XK, Kell blood group complex subunit-related family, member 8	7	1	1	0	0	0	0	0	0	1	hsa-miR-429	0.0264	0.1677	0.617	-0.43	-0.43	0.89	2007, 2009, 2011
RANBP10	ENST00000317506.3	RAN binding protein 10	140	3	0	3	0	0	0	0	0	1	hsa-miR-200b-3p	0.035	0.2402	1.1865	-0.43	-0.43	> 0.99	2005, 2007, 2009, 2011
PRDM16	ENST00000511072.1	PR domain containing 16	64	2	0	2	0	0	0	0	0	1	hsa-miR-429	0.0246	0.1649	0.7516	-0.43	-0.45	0.97	2009, 2011
ZNF532	ENST00000336078.4	zinc finger protein 532	5	3	0	2	1	0	0	0	0	1	hsa-miR-200b-3p	0.0512	0.3304	1.3019	-0.42	-0.42	0.95	2005, 2007, 2009, 2011
C6orf120	ENST00000332290.2	chromosome 6 open reading frame 120	1415	1	1	0	0	3	1	1	1	1	hsa-miR-429	0.0127	0.0909	0.5464	-0.42	-0.56	0.3	2011
NOVA1	ENST00000465357.2	neuro-oncological ventral antigen 1	5	2	1	1	0	0	0	0	0	1	hsa-miR-429	0.0312	0.2065	0.9125	-0.42	-0.42	0.96	2005, 2007, 2009, 2011
LPAR1	ENST00000374431.3	lysophosphatidic acid receptor 1	2111	2	0	2	0	0	0	0	0	0	hsa-miR-200b-3p	0.0184	0.1296	0.7293	-0.42	-0.43	0.74	2005, 2007, 2009, 2011
USP27X	ENST00000508866.2	ubiquitin specific peptidase 27, X-linked	260	1	1	0	0	0	0	0	0	0	hsa-miR-200b-3p	0.0397	0.2377	0.7612	-0.42	-0.42	0.47	2011
LIN7B	ENST00000391864.3	lin-7 homolog B (C. elegans)	100	1	0	1	0	0	0	0	0	0	hsa-miR-200b-3p	0.0106	0.0734	0.3693	-0.41	-0.41	0.52	2007, 2009, 2011
B3GNT1	ENST00000311181.4	UDP-GlcNAc:betaGal beta-1,3-N-acetylglucosaminyltransferase 1	2688	1	1	0	0	1	0	0	1	0	hsa-miR-200b-3p	0.0311	0.1968	0.7365	-0.41	-0.5	0.74	2005, 2007, 2009, 2011
LCA5	ENST00000369846.4	Leber congenital amaurosis 5	8	1	0	1	0	1	0	1	0	1	hsa-miR-429	0.0137	0.0966	0.5408	-0.41	-0.41	0.57	2011
OSTM1	ENST00000193322.3	osteopetrosis associated transmembrane protein 1	63	1	1	0	0	2	1	0	1	3	hsa-miR-200c-3p	0.0722	0.4245	1.4354	-0.41	-0.46	0.81	2009, 2011
WAPAL	ENST00000298767.5	wings apart-like homolog (Drosophila)	185	2	0	2	0	1	0	0	1	0	hsa-miR-429	0.0191	0.1345	0.7592	-0.41	-0.45	0.9	2007, 2009, 2011
PAIP2	ENST00000394795.2	poly(A) binding protein interacting protein 2	2034	1	1	0	0	0	0	0	0	0	hsa-miR-200c-3p	0.0102	0.0707	0.3598	-0.41	-0.41	0.86	2011
ZNF131	ENST00000505606.2	zinc finger protein 131	1015	1	1	0	0	0	0	0	0	1	hsa-miR-429	0.0351	0.2135	0.7004	-0.41	-0.41	0.78	NULL
NTF3	ENST00000423158.3	neurotrophin 3	154	2	0	2	0	0	0	0	0	0	hsa-miR-429	0.009	0.0645	0.3904	-0.41	-0.58	0.85	2005, 2007, 2009, 2011
CRTAP	ENST00000320954.6	cartilage associated protein	3154	1	1	0	0	1	0	0	1	0	hsa-miR-429	0.0262	0.1664	0.6054	-0.41	-0.41	0.87	2011
CDK17	ENST00000543119.2	cyclin-dependent kinase 17	475	1	1	0	0	1	0	1	0	0	hsa-miR-200b-3p	0.0499	0.3066	1.1119	-0.41	-0.42	0.9	2005, 2007, 2009, 2011
SNAP25	ENST00000254976.2	synaptosomal-associated protein, 25kDa	54	2	0	2	0	0	0	0	0	2	hsa-miR-429	0.0213	0.1482	0.774	-0.4	-0.4	> 0.99	2005, 2007, 2009, 2011
BNC2	ENST00000380672.4	basonuclin 2	770	3	0	2	1	1	0	0	1	7	hsa-miR-200b-3p	0.0317	0.2199	1.1424	-0.4	-0.45	0.96	2009, 2011
SLC35F4	ENST00000556826.1	solute carrier family 35, member F4	5	1	1	0	0	0	0	0	0	0	hsa-miR-200b-3p	0.0106	0.0735	0.381	-0.4	-0.4	0.25	2009, 2011
ASF1A	ENST00000229595.5	anti-silencing function 1A histone chaperone	790	1	0	1	0	1	0	1	0	0	hsa-miR-429	0.0093	0.0651	0.343	-0.4	-0.56	0.89	2005, 2007, 2009, 2011
GIT2	ENST00000355312.3	G protein-coupled receptor kinase interacting ArfGAP 2	924	1	1	0	0	0	0	0	0	0	hsa-miR-429	0.0244	0.1568	0.5925	-0.4	-0.4	0.87	2005, 2007, 2009, 2011
CCDC82	ENST00000278520.5	coiled-coil domain containing 82	224	1	1	0	0	0	0	0	0	0	hsa-miR-429	0.0195	0.1278	0.5186	-0.39	-0.4	0.62	2009, 2011
TCAIM	ENST00000342649.4	T cell activation inhibitor, mitochondrial	844	1	1	0	0	0	0	0	0	0	hsa-miR-200b-3p	0.0556	0.306	0.805	-0.39	-0.39	0.9	2009, 2011
NRG1	ENST00000341377.5	neuregulin 1	113	2	0	2	0	1	0	0	1	3	hsa-miR-429	0.0245	0.1719	0.9619	-0.39	-0.4	0.87	2011
ADIPOR2	ENST00000357103.4	adiponectin receptor 2	138	2	1	1	0	0	0	0	0	0	hsa-miR-200b-3p	0.0576	0.3356	1.0601	-0.39	-0.44	0.94	2005, 2007, 2009, 2011
PPAPDC2	ENST00000381883.2	phosphatidic acid phosphatase type 2 domain containing 2	263	1	0	1	0	1	0	1	0	0	hsa-miR-429	0.0149	0.1047	0.5668	-0.38	-0.49	0.6	2009, 2011
ADD3	ENST00000277900.8	adducin 3 (gamma)	537	1	0	1	0	1	0	0	1	1	hsa-miR-200b-3p	0.0281	0.1915	0.9526	-0.38	-0.38	0.68	2009, 2011
ETS1	ENST00000531611.1	v-ets avian erythroblastosis virus E26 oncogene homolog 1	1423	2	0	2	0	0	0	0	0	0	hsa-miR-429	0.0143	0.1018	0.5937	-0.38	-0.4	0.98	2005, 2007, 2009, 2011
JHDM1D	ENST00000397560.2	jumonji C domain containing histone demethylase 1 homolog D (S. cerevisiae)	470	3	1	2	0	1	0	0	1	4	hsa-miR-200b-3p	0.0833	0.5158	2.0283	-0.38	-0.42	> 0.99	2009, 2011
FLII	ENST00000327031.4	flightless I homolog (Drosophila)	3315	1	0	1	0	0	0	0	0	0	hsa-miR-200b-3p	0.0256	0.1614	0.5752	-0.38	-0.4	0.74	NULL
SLIT2	ENST00000504154.1	slit homolog 2 (Drosophila)	579	2	1	1	0	0	0	0	0	0	hsa-miR-429	0.0286	0.1932	0.8925	-0.38	-0.38	> 0.99	NULL
DUSP1	ENST00000239223.3	dual specificity phosphatase 1	37211	1	1	0	0	0	0	0	0	1	hsa-miR-200b-3p	0.0557	0.3036	0.7633	-0.38	-0.38	0.89	NULL
CLIC4	ENST00000374379.4	chloride intracellular channel 4	226	1	1	0	0	0	0	0	0	1	hsa-miR-200b-3p	0.0637	0.3349	0.7909	-0.38	-0.39	0.88	2005, 2007, 2009, 2011
TRAPPC8	ENST00000283351.4	trafficking protein particle complex 8	502	1	0	1	0	1	0	1	0	0	hsa-miR-429	0.02	0.1396	0.7615	-0.38	-0.38	0.53	2009, 2011
FAM118B	ENST00000533050.1	family with sequence similarity 118, member B	788	1	0	1	0	0	0	0	0	0	hsa-miR-429	0.01	0.0698	0.3729	-0.38	-0.4	0.83	2007, 2009, 2011
TMEM17	ENST00000335390.5	transmembrane protein 17	10	1	0	1	0	0	0	0	0	0	hsa-miR-200b-3p	0.0172	0.1158	0.5309	-0.38	-0.38	0.77	2011
SCOC	ENST00000608372.1	short coiled-coil protein	922	1	0	1	0	3	0	1	2	1	hsa-miR-200b-3p	0.0199	0.1384	0.7354	-0.38	-0.42	0.72	2009, 2011
CACUL1	ENST00000369151.3	CDK2-associated, cullin domain 1	213	1	0	1	0	4	1	2	1	4	hsa-miR-200b-3p	0.0483	0.3025	1.2224	-0.38	-0.62	0.91	2009, 2011
JUN	ENST00000371222.2	jun proto-oncogene	7432	1	1	0	0	0	0	0	0	0	hsa-miR-200b-3p	0.0402	0.2363	0.6953	-0.37	-0.37	0.87	2009, 2011
BAG6	ENST00000375976.4	BCL2-associated athanogene 6	1221	1	0	1	0	0	0	0	0	0	hsa-miR-200b-3p	0.0106	0.0737	0.3724	-0.37	-0.37	0.59	2011
C16orf72	ENST00000327827.7	chromosome 16 open reading frame 72	379	2	1	1	0	2	1	0	1	2	hsa-miR-429	0.0196	0.1361	0.7083	-0.37	-0.57	0.98	2007, 2009, 2011
RAB21	ENST00000261263.3	RAB21, member RAS oncogene family	1823	1	0	1	0	1	0	1	0	1	hsa-miR-200b-3p	0.0309	0.1927	0.6778	-0.37	-0.4	0.93	2005, 2007, 2009, 2011
KIAA0087	ENST00000242109.3	KIAA0087	5	1	1	0	0	0	0	0	0	1	hsa-miR-200b-3p	0.0397	0.2392	0.789	-0.37	-0.37	0.9	NULL
SGCE	ENST00000265735.7	sarcoglycan, epsilon	57	1	1	0	0	0	0	0	0	0	hsa-miR-200b-3p	0.0117	0.0813	0.417	-0.37	-0.37	0.83	2009, 2011
HS3ST3A1	ENST00000284110.1	heparan sulfate (glucosamine) 3-O-sulfotransferase 3A1	148	1	0	1	0	3	0	2	1	0	hsa-miR-429	0.0096	0.069	0.4227	-0.37	-0.45	0.56	2011
GJC1	ENST00000426548.1	gap junction protein, gamma 1, 45kDa	195	2	1	1	0	1	0	0	1	0	hsa-miR-429	0.0215	0.1428	0.6151	-0.37	-0.42	0.95	2009, 2011
SLK	ENST00000335753.4	STE20-like kinase	260	1	1	0	0	2	0	0	2	0	hsa-miR-200b-3p	0.0287	0.1996	1.0848	-0.37	-0.39	0.82	2005, 2007, 2011
SULF1	ENST00000458141.2	sulfatase 1	11	1	1	0	0	1	0	1	0	1	hsa-miR-200c-3p	0.0316	0.21	0.9447	-0.37	-0.37	0.64	2005, 2007, 2009, 2011
SNAPC1	ENST00000216294.4	small nuclear RNA activating complex, polypeptide 1, 43kDa	267	1	1	0	0	0	0	0	0	1	hsa-miR-200b-3p	0.0129	0.0888	0.4327	-0.37	-0.38	0.84	2009, 2011
KIAA1432	ENST00000414202.2	KIAA1432	1366	2	2	0	0	1	0	0	1	3	hsa-miR-200c-3p	0.0659	0.4235	1.7527	-0.36	-0.38	0.99	2007, 2009, 2011
TFAP2A	ENST00000379613.3	transcription factor AP-2 alpha (activating enhancer binding protein 2 alpha)	367	2	0	2	0	1	0	0	1	0	hsa-miR-429	0.019	0.131	0.6613	-0.36	-0.56	0.94	2007, 2009, 2011
RANBP9	ENST00000011619.3	RAN binding protein 9	885	1	1	0	0	0	0	0	0	0	hsa-miR-200b-3p	0.0352	0.2143	0.6998	-0.36	-0.36	0.86	2005, 2007, 2009, 2011
CDH20	ENST00000262717.4	cadherin 20, type 2	5	1	1	0	0	0	0	0	0	0	hsa-miR-200b-3p	0.0666	0.3456	0.7997	-0.36	-0.36	0.8	NULL
CTD-2510F5.6	ENST00000577660.1	Uncharacterized protein	93	1	0	1	0	0	0	0	0	0	hsa-miR-200b-3p	0.0091	0.0637	0.3347	-0.36	-0.36	0.43	NULL
RIMKLB	ENST00000357529.3	ribosomal modification protein rimK-like family member B	164	2	1	1	0	0	0	0	0	1	hsa-miR-200b-3p	0.0685	0.3859	1.1922	-0.36	-0.39	0.94	2007, 2009, 2011
TBC1D12	ENST00000225235.4	TBC1 domain family, member 12	172	1	1	0	0	0	0	0	0	0	hsa-miR-200b-3p	0.0307	0.1929	0.6992	-0.36	-0.36	0.9	2009, 2011
GATSL2	ENST00000426327.3	GATS protein-like 2	5	1	0	1	0	0	0	0	0	2	hsa-miR-200b-3p	0.0139	0.0944	0.4353	-0.35	-0.35	0.87	NULL
BDP1	ENST00000380675.2	B double prime 1, subunit of RNA polymerase III transcription initiation factor IIIB	12	1	0	1	0	3	0	3	0	3	hsa-miR-200b-3p	0.0533	0.3657	1.875	-0.35	-0.39	0.76	2009, 2011
GPR27	ENST00000304411.2	G protein-coupled receptor 27	781	1	0	1	0	1	0	1	0	1	hsa-miR-429	0.0108	0.0777	0.4855	-0.35	-0.35	0.63	NULL
STRN	ENST00000263918.4	striatin, calmodulin binding protein	476	2	0	2	0	3	0	2	1	4	hsa-miR-200b-3p	0.0596	0.3975	1.7674	-0.35	-0.39	0.97	2011
WASF3	ENST00000335327.5	WAS protein family, member 3	24	2	1	1	0	1	0	1	0	2	hsa-miR-200b-3p	0.0389	0.2697	1.4075	-0.35	-0.37	0.98	2009, 2011
FUBP1	ENST00000370767.1	far upstream element (FUSE) binding protein 1	2021	1	0	1	0	3	0	2	1	2	hsa-miR-429	0.014	0.0997	0.5994	-0.35	-0.48	0.84	2009, 2011
IER5	ENST00000367577.4	immediate early response 5	11212	1	0	1	0	0	0	0	0	0	hsa-miR-429	0.0109	0.0758	0.3941	-0.35	-0.35	0.89	2005, 2007, 2009, 2011
EFNA1	ENST00000368407.3	ephrin-A1	423	1	1	0	0	0	0	0	0	0	hsa-miR-200b-3p	0.026	0.1649	0.5934	-0.35	-0.35	0.84	2005, 2007, 2009, 2011
SLC6A1	ENST00000287766.4	solute carrier family 6 (neurotransmitter transporter), member 1	5	1	1	0	0	0	0	0	0	1	hsa-miR-429	0.0254	0.1647	0.6581	-0.35	-0.35	0.88	2005, 2007, 2009, 2011
KLHL14	ENST00000359358.4	kelch-like family member 14	66	2	1	1	0	1	0	0	1	2	hsa-miR-200b-3p	0.0415	0.267	1.0769	-0.35	-0.75	0.98	2009, 2011
LPPR1	ENST00000374874.3	Lipid phosphate phosphatase-related protein type 1	19	1	1	0	0	0	0	0	0	0	hsa-miR-429	0.0113	0.0777	0.3836	-0.35	-0.35	0.34	2007, 2009, 2011
DNAJB9	ENST00000249356.3	DnaJ (Hsp40) homolog, subfamily B, member 9	282	1	0	0	1	1	1	0	0	0	hsa-miR-200b-3p	0.016	0.11	0.5443	-0.35	-0.37	0.14	2005, 2007, 2009, 2011
ZBTB7C	ENST00000535628.2	zinc finger and BTB domain containing 7C	23	1	1	0	0	0	0	0	0	1	hsa-miR-429	0.0278	0.1729	0.586	-0.35	-0.37	0.88	NULL
PPM1F	ENST00000263212.5	protein phosphatase, Mg2+/Mn2+ dependent, 1F	786	2	1	1	0	0	0	0	0	2	hsa-miR-429	0.0308	0.2	0.8355	-0.34	-0.41	0.98	2005, 2007, 2009, 2011
UBE2V1	ENST00000371657.5	ubiquitin-conjugating enzyme E2 variant 1	1621	1	0	1	0	0	0	0	0	1	hsa-miR-429	0.01	0.07	0.3867	-0.34	-0.36	0.58	2011
FBXO30	ENST00000237281.4	F-box protein 30	224	1	0	1	0	3	0	2	1	7	hsa-miR-429	0.0206	0.1481	0.9314	-0.34	-0.45	0.51	NULL
MMD2	ENST00000406755.1	monocyte to macrophage differentiation-associated 2	5	1	1	0	0	0	0	0	0	0	hsa-miR-200b-3p	0.0191	0.1255	0.5142	-0.34	-0.34	0.67	2005, 2007, 2009, 2011
SRSF10	ENST00000343255.5	serine/arginine-rich splicing factor 10	1920	1	0	1	0	1	0	1	0	7	hsa-miR-429	0.0156	0.1131	0.7468	-0.34	-0.44	0.42	NULL
AGFG1	ENST00000310078.8	ArfGAP with FG repeats 1	2019	1	0	1	0	2	0	2	0	1	hsa-miR-429	0.0296	0.2044	1.0767	-0.34	-0.35	0.94	2005, 2007, 2009, 2011
PPP2CA	ENST00000481195.1	protein phosphatase 2, catalytic subunit, alpha isozyme	11344	1	0	1	0	0	0	0	0	1	hsa-miR-429	0.0095	0.0661	0.3434	-0.34	-0.34	0.93	2005, 2007, 2009, 2011
JKAMP	ENST00000261247.9	JNK1/MAPK8-associated membrane protein	102	1	0	1	0	0	0	0	0	0	hsa-miR-429	0.0098	0.0688	0.3847	-0.34	-0.34	0.74	2009, 2011
IAH1	ENST00000470914.1	isoamyl acetate-hydrolyzing esterase 1 homolog (S. cerevisiae)	553	1	0	0	1	2	0	1	1	1	hsa-miR-200b-3p	0.0039	0.028	0.1827	-0.34	-0.62	0.21	NULL
GAL3ST1	ENST00000406955.1	galactose-3-O-sulfotransferase 1	470	1	0	1	0	0	0	0	0	0	hsa-miR-200b-3p	0.0222	0.1437	0.5536	-0.34	-0.34	0.57	2009, 2011
FUBP3	ENST00000319725.9	far upstream element (FUSE) binding protein 3	121	2	0	1	1	0	0	0	0	1	hsa-miR-429	0.012	0.0842	0.4551	-0.33	-0.36	0.67	2007, 2009, 2011
ARL5A	ENST00000295087.8	ADP-ribosylation factor-like 5A	112	1	0	0	1	5	0	2	3	3	hsa-miR-200b-3p	0.023	0.1639	0.9852	-0.33	-0.59	0.52	2007
FOXF1	ENST00000262426.4	forkhead box F1	836	1	1	0	0	0	0	0	0	2	hsa-miR-429	0.0365	0.2219	0.7334	-0.33	-0.34	0.9	2009, 2011
ANP32B	ENST00000339399.4	acidic (leucine-rich) nuclear phosphoprotein 32 family, member B	1003	1	0	1	0	1	0	0	1	1	hsa-miR-200b-3p	0.0139	0.0961	0.4813	-0.33	-0.41	0.83	NULL
EGLN1	ENST00000366641.3	egl-9 family hypoxia-inducible factor 1	505	1	1	0	0	1	0	0	1	0	hsa-miR-200b-3p	0.0673	0.3599	0.9522	-0.33	-0.33	0.8	2005, 2007, 2009, 2011
TWISTNB	ENST00000222567.5	TWIST neighbor	133	2	0	2	0	0	0	0	0	1	hsa-miR-200b-3p	0.0145	0.1028	0.6013	-0.33	-0.38	0.6	2009, 2011
C2ORF15	ENST00000302513.2	Uncharacterized protein C2orf15	166	1	0	1	0	0	0	0	0	1	hsa-miR-429	0.0107	0.0757	0.4245	-0.33	-0.35	0.48	2011
CEBPD	ENST00000408965.3	CCAAT/enhancer binding protein (C/EBP), delta	61	1	0	1	0	0	0	0	0	0	hsa-miR-200b-3p	0.0163	0.1089	0.4755	-0.33	-0.35	0.54	NULL
HSPA13	ENST00000285667.3	heat shock protein 70kDa family, member 13	2175	1	1	0	0	0	0	0	0	0	hsa-miR-429	0.0275	0.1821	0.8175	-0.33	-0.33	0.86	2009, 2011
PCMTD1	ENST00000360540.5	protein-L-isoaspartate (D-aspartate) O-methyltransferase domain containing 1	136	1	0	1	0	1	0	0	1	2	hsa-miR-429	0.0133	0.0941	0.5369	-0.33	-0.33	0.47	2007, 2009, 2011
PPFIA1	ENST00000253925.7	protein tyrosine phosphatase, receptor type, f polypeptide (PTPRF), interacting protein (liprin), alpha 1	760	1	1	0	0	0	0	0	0	0	hsa-miR-429	0.0244	0.1554	0.5651	-0.33	-0.34	0.83	2009, 2011
GUCY1A3	ENST00000296518.7	guanylate cyclase 1, soluble, alpha 3	42	1	1	0	0	2	0	1	1	9	hsa-miR-200b-3p	0.0569	0.3174	0.9005	-0.33	-0.37	0.9	2009, 2011
DNMT3B	ENST00000344505.4	DNA (cytosine-5-)-methyltransferase 3 beta	259	1	0	1	0	0	0	0	0	1	hsa-miR-200b-3p	0.0407	0.2411	0.7394	-0.33	-0.33	0.46	2011
PIGM	ENST00000368090.2	phosphatidylinositol glycan anchor biosynthesis, class M	179	1	0	1	0	3	1	0	2	0	hsa-miR-429	0.0143	0.1029	0.6434	-0.33	-0.41	0.35	NULL
GNAQ	ENST00000286548.4	guanine nucleotide binding protein (G protein), q polypeptide	47	2	0	2	0	2	0	0	2	1	hsa-miR-429	0.0158	0.113	0.6893	-0.33	-0.38	0.84	NULL
MYB	ENST00000367814.4	v-myb avian myeloblastosis viral oncogene homolog	39	1	0	1	0	1	0	1	0	1	hsa-miR-200b-3p	0.0273	0.1795	0.7713	-0.33	-0.33	0.7	2007, 2009, 2011
CKAP4	ENST00000378026.4	cytoskeleton-associated protein 4	1923	1	0	1	0	0	0	0	0	1	hsa-miR-429	0.0168	0.1116	0.4754	-0.32	-0.35	0.92	2011
RNF2	ENST00000367510.3	ring finger protein 2	414	1	0	1	0	2	0	1	1	0	hsa-miR-200b-3p	0.0143	0.1023	0.6061	-0.32	-0.5	0.5	2009, 2011
UBE2I	ENST00000355803.4	ubiquitin-conjugating enzyme E2I	291	1	0	1	0	0	0	0	0	0	hsa-miR-200b-3p	0.0107	0.0739	0.3709	-0.32	-0.32	0.93	2005, 2007, 2009, 2011
ARHGAP6	ENST00000380736.1	Rho GTPase activating protein 6	12	1	0	1	0	1	0	1	0	0	hsa-miR-200b-3p	0.0271	0.1834	0.8491	-0.32	-0.32	0.53	NULL
RHOA	ENST00000454011.2	ras homolog family member A	8507	1	0	1	0	0	0	0	0	1	hsa-miR-200b-3p	0.0149	0.1017	0.4854	-0.32	-0.32	0.68	2005, 2007, 2009, 2011
NANOS1	ENST00000425699.1	nanos homolog 1 (Drosophila)	158	1	1	0	0	2	1	0	1	2	hsa-miR-429	0.011	0.0775	0.4344	-0.32	-0.46	0.52	2011
CTDSPL2	ENST00000260327.4	CTD (carboxy-terminal domain, RNA polymerase II, polypeptide A) small phosphatase like 2	457	2	0	2	0	1	0	1	0	3	hsa-miR-429	0.0218	0.1536	0.8523	-0.32	-0.34	0.98	2007, 2009, 2011
MFAP5	ENST00000359478.2	microfibrillar associated protein 5	216	1	0	1	0	1	1	0	0	0	hsa-miR-200b-3p	0.0102	0.071	0.3755	-0.32	-0.57	0.38	2005, 2007
PPAP2B	ENST00000371250.3	phosphatidic acid phosphatase type 2B	81	1	0	1	0	0	0	0	0	1	hsa-miR-200b-3p	0.0189	0.1264	0.5643	-0.32	-0.32	0.91	2005, 2007, 2009, 2011
BAG5	ENST00000299204.4	BCL2-associated athanogene 5	267	1	0	1	0	1	0	1	0	1	hsa-miR-200b-3p	0.0181	0.1255	0.6574	-0.32	-0.32	0.85	2009, 2011
RAB37	ENST00000392610.1	RAB37, member RAS oncogene family	875	1	0	1	0	0	0	0	0	0	hsa-miR-200b-3p	0.0238	0.1529	0.5715	-0.32	-0.32	0.85	2011
PIN1	ENST00000247970.4	peptidylprolyl cis/trans isomerase, NIMA-interacting 1	934	1	0	1	0	0	0	0	0	0	hsa-miR-200b-3p	0.0114	0.0786	0.3866	-0.32	-0.32	0.82	2005, 2007, 2009, 2011
CHST9	ENST00000580774.1	carbohydrate (N-acetylgalactosamine 4-0) sulfotransferase 9	20	1	0	1	0	1	0	1	0	0	hsa-miR-200b-3p	0.0102	0.073	0.4462	-0.32	-0.32	< 0.1	NULL
KDR	ENST00000263923.4	kinase insert domain receptor (a type III receptor tyrosine kinase)	5	1	1	0	0	1	0	1	0	0	hsa-miR-200c-3p	0.0613	0.3765	1.3096	-0.31	-0.31	0.61	2009, 2011
FXR2	ENST00000250113.7	fragile X mental retardation, autosomal homolog 2	5	1	0	1	0	0	0	0	0	0	hsa-miR-429	0.0074	0.0519	0.2879	-0.31	-0.31	0.41	2011
NEDD1	ENST00000266742.4	neural precursor cell expressed, developmentally down-regulated 1	58	1	0	1	0	1	0	0	1	1	hsa-miR-200b-3p	0.0415	0.2596	0.9798	-0.31	-0.35	0.61	2005, 2007, 2009, 2011
HS3ST1	ENST00000002596.5	heparan sulfate (glucosamine) 3-O-sulfotransferase 1	9	1	1	0	0	0	0	0	0	0	hsa-miR-200b-3p	0.0304	0.1879	0.631	-0.31	-0.31	0.9	2005, 2007, 2009, 2011
SPTSSA	ENST00000298130.4	serine palmitoyltransferase, small subunit A	27	1	0	1	0	0	0	0	0	2	hsa-miR-429	0.0085	0.0592	0.3055	-0.31	-0.44	0.92	2005, 2007, 2009, 2011
KLF10	ENST00000285407.6	Kruppel-like factor 10	320	1	0	1	0	1	0	1	0	1	hsa-miR-429	0.0143	0.0983	0.4886	-0.31	-0.41	0.88	2005, 2007
MIEF1	ENST00000325301.2	mitochondrial elongation factor 1	2319	3	0	3	0	2	0	1	1	0	hsa-miR-429	0.0166	0.1183	0.7058	-0.31	-0.37	0.97	2007, 2009, 2011
FXR1	ENST00000357559.4	fragile X mental retardation, autosomal homolog 1	434	1	0	1	0	0	0	0	0	5	hsa-miR-200c-3p	0.0213	0.1399	0.5777	-0.31	-0.33	0.93	2007, 2009, 2011
COPS8	ENST00000354371.2	COP9 signalosome subunit 8	1979	1	1	0	0	0	0	0	0	1	hsa-miR-200b-3p	0.0158	0.1039	0.4342	-0.31	-0.48	0.9	2005, 2007, 2009, 2011
EIF2S1	ENST00000256383.4	eukaryotic translation initiation factor 2, subunit 1 alpha, 35kDa	3360	1	0	1	0	1	0	1	0	2	hsa-miR-429	0.0071	0.051	0.3096	-0.31	-0.34	0.92	2005, 2007, 2009, 2011
RDH10	ENST00000240285.5	retinol dehydrogenase 10 (all-trans)	640	1	0	1	0	1	0	0	1	0	hsa-miR-200b-3p	0.0199	0.1335	0.6114	-0.31	-0.31	0.9	2005, 2007, 2009, 2011
ITM2B	ENST00000378565.5	integral membrane protein 2B	10367	1	0	1	0	0	0	0	0	0	hsa-miR-200b-3p	0.0102	0.0705	0.3543	-0.31	-0.32	0.57	NULL
FBXW7	ENST00000281708.4	F-box and WD repeat domain containing 7, E3 ubiquitin protein ligase	12	2	1	1	0	0	0	0	0	0	hsa-miR-429	0.0245	0.1678	0.8083	-0.31	-0.31	0.96	2007, 2009, 2011
PALM2	ENST00000448454.2	paralemmin 2	35	2	1	1	0	0	0	0	0	1	hsa-miR-429	0.0366	0.2447	1.1011	-0.31	-0.35	0.99	2007, 2009, 2011
RND3	ENST00000375734.2	Rho family GTPase 3	574	2	1	1	0	0	0	0	0	0	hsa-miR-200b-3p	0.0181	0.124	0.6041	-0.31	-0.4	0.94	2005, 2007, 2009, 2011
REV1	ENST00000393445.3	REV1, polymerase (DNA directed)	1210	1	0	1	0	0	0	0	0	0	hsa-miR-200b-3p	0.0184	0.1249	0.5898	-0.31	-0.31	0.92	2007, 2009, 2011
TOB1	ENST00000499247.2	transducer of ERBB2, 1	102	1	0	1	0	0	0	0	0	1	hsa-miR-200b-3p	0.022	0.148	0.6884	-0.31	-0.32	0.74	2005, 2007, 2009, 2011
FBXO33	ENST00000298097.7	F-box protein 33	306	1	1	0	0	0	0	0	0	1	hsa-miR-429	0.0308	0.1906	0.6422	-0.31	-0.31	0.87	2005, 2007, 2009, 2011
HDHD2	ENST00000300605.6	haloacid dehalogenase-like hydrolase domain containing 2	501	1	0	1	0	0	0	0	0	0	hsa-miR-200b-3p	0.0174	0.1164	0.5129	-0.31	-0.34	0.49	2005, 2007
SMG8	ENST00000300917.5	SMG8 nonsense mediated mRNA decay factor	93	1	0	1	0	0	0	0	0	0	hsa-miR-200b-3p	0.0131	0.0923	0.5185	-0.3	-0.3	0.43	2007, 2009, 2011
THAP1	ENST00000345117.2	THAP domain containing, apoptosis associated protein 1	196	1	1	0	0	0	0	0	0	3	hsa-miR-429	0.0118	0.0796	0.369	-0.3	-0.54	0.89	2005, 2007, 2009, 2011
SLC30A5	ENST00000396591.3	solute carrier family 30 (zinc transporter), member 5	677	1	0	1	0	0	0	0	0	0	hsa-miR-200b-3p	0.0147	0.1019	0.5307	-0.3	-0.3	0.57	2011
HNRNPD	ENST00000313899.7	heterogeneous nuclear ribonucleoprotein D (AU-rich element RNA binding protein 1, 37kDa)	1763	2	0	2	0	0	0	0	0	0	hsa-miR-429	0.0054	0.0385	0.2329	-0.3	-0.5	> 0.99	2005, 2007, 2009, 2011
MXD3	ENST00000439742.2	MAX dimerization protein 3	175	1	0	1	0	0	0	0	0	0	hsa-miR-200b-3p	0.0058	0.0416	0.2426	-0.3	-0.3	< 0.1	2007, 2009, 2011
ABI2	ENST00000295851.5	abl-interactor 2	877	1	1	0	0	3	1	2	0	2	hsa-miR-429	0.0111	0.0782	0.4331	-0.3	-0.36	0.71	2009, 2011
ZDHHC17	ENST00000426126.2	zinc finger, DHHC-type containing 17	117	2	0	1	1	1	0	1	0	3	hsa-miR-429	0.0104	0.0757	0.5029	-0.3	-0.38	0.7	2005, 2007, 2009, 2011
CXorf23	ENST00000379687.3	chromosome X open reading frame 23	30	1	0	1	0	0	0	0	0	0	hsa-miR-429	0.0135	0.0936	0.4744	-0.3	-0.3	0.88	2007, 2009, 2011
ELL2	ENST00000237853.4	elongation factor, RNA polymerase II, 2	397	1	1	0	0	1	1	0	0	1	hsa-miR-200b-3p	0.0319	0.2134	0.9417	-0.3	-0.31	0.74	2009, 2011
PUM2	ENST00000338086.5	pumilio RNA-binding family member 2	1047	2	0	2	0	0	0	0	0	2	hsa-miR-429	0.0149	0.1055	0.6143	-0.3	-0.41	0.86	2005, 2007, 2009, 2011
UBE2W	ENST00000517608.1	ubiquitin-conjugating enzyme E2W (putative)	102	1	1	0	0	0	0	0	0	1	hsa-miR-200b-3p	0.0361	0.219	0.7148	-0.3	-0.3	0.9	2007, 2009, 2011
CASC4	ENST00000360824.3	cancer susceptibility candidate 4	5	1	0	1	0	2	0	2	0	0	hsa-miR-200b-3p	0.0288	0.2026	1.1124	-0.3	-0.3	0.45	2009, 2011
FSCN1	ENST00000382361.3	fascin homolog 1, actin-bundling protein (Strongylocentrotus purpuratus)	192	1	0	1	0	0	0	0	0	0	hsa-miR-200b-3p	0.0322	0.1957	0.6285	-0.3	-0.31	0.89	2011
CERS6	ENST00000305747.6	ceramide synthase 6	1932	2	0	1	1	1	0	1	0	2	hsa-miR-200b-3p	0.0241	0.1707	0.9839	-0.29	-0.34	0.92	2005, 2007, 2009, 2011
NFIB	ENST00000397575.3	nuclear factor I/B	1149	3	0	3	0	1	0	1	0	2	hsa-miR-200b-3p	0.0378	0.2609	1.3416	-0.29	-0.33	0.92	2007, 2009, 2011
NDN	ENST00000331837.4	necdin, melanoma antigen (MAGE) family member	5	1	0	1	0	0	0	0	0	2	hsa-miR-200b-3p	0.0182	0.1262	0.6565	-0.29	-0.29	0.67	2005, 2007, 2009, 2011
ARGLU1	ENST00000400198.3	arginine and glutamate rich 1	9450	1	0	1	0	1	0	0	1	1	hsa-miR-429	0.0076	0.0537	0.3037	-0.29	-0.42	0.83	2009, 2011
SNX30	ENST00000374232.3	sorting nexin family member 30	33	1	0	0	1	1	1	0	0	2	hsa-miR-429	0.0134	0.0957	0.5796	-0.29	-0.32	0.14	2009, 2011
GNPDA1	ENST00000311337.6	glucosamine-6-phosphate deaminase 1	1130	1	0	1	0	0	0	0	0	1	hsa-miR-200b-3p	0.006	0.0435	0.2806	-0.29	-0.3	0.47	2009, 2011
PPP1R18	ENST00000399199.3	protein phosphatase 1, regulatory subunit 18	265	1	1	0	0	0	0	0	0	0	hsa-miR-429	0.0242	0.155	0.5754	-0.29	-0.29	0.87	2011
MAPRE1	ENST00000375571.5	microtubule-associated protein, RP/EB family, member 1	39	1	1	0	0	0	0	0	0	2	hsa-miR-200b-3p	0.0362	0.2225	0.7744	-0.29	-0.29	0.78	2009, 2011
CNTFR	ENST00000351266.4	ciliary neurotrophic factor receptor	19	1	0	1	0	0	0	0	0	0	hsa-miR-200b-3p	0.0121	0.0828	0.4002	-0.29	-0.29	0.74	2005, 2007, 2009, 2011
BTF3L4	ENST00000489308.2	basic transcription factor 3-like 4	1245	1	0	1	0	1	0	0	1	2	hsa-miR-200b-3p	0.0111	0.0776	0.422	-0.29	-0.31	0.79	2007, 2009, 2011
FLJ20373	ENST00000414004.2		75	1	0	1	0	0	0	0	0	0	hsa-miR-200b-3p	0.0269	0.1733	0.6816	-0.29	-0.29	0.85	NULL
CDKN1B	ENST00000228872.4	cyclin-dependent kinase inhibitor 1B (p27, Kip1)	587	1	0	1	0	0	0	0	0	0	hsa-miR-429	0.0094	0.0652	0.3366	-0.29	-0.3	0.82	2009, 2011
PSPH	ENST00000275605.3	phosphoserine phosphatase	3231	1	1	0	0	0	0	0	0	0	hsa-miR-429	0.0041	0.0299	0.1865	-0.29	-0.29	< 0.1	2009, 2011
WDR91	ENST00000344400.5	WD repeat domain 91	46	2	1	1	0	1	0	1	0	2	hsa-miR-200b-3p	0.0212	0.1483	0.787	-0.29	-0.39	0.72	2009, 2011
HSPA9	ENST00000297185.3	heat shock 70kDa protein 9 (mortalin)	573	1	0	1	0	1	0	1	0	0	hsa-miR-429	0.0117	0.0816	0.4279	-0.29	-0.32	0.93	2007, 2009, 2011
ZCCHC24	ENST00000372336.3	zinc finger, CCHC domain containing 24	359	1	1	0	0	0	0	0	0	3	hsa-miR-200b-3p	0.0635	0.3428	0.9365	-0.29	-0.3	0.9	2005, 2007, 2009, 2011
BAP1	ENST00000460680.1	BRCA1 associated protein-1 (ubiquitin carboxy-terminal hydrolase)	445	2	2	0	0	0	0	0	0	0	hsa-miR-200c-3p	0.0358	0.2344	0.9617	-0.29	-0.29	0.98	2011
CLASP1	ENST00000409078.3	cytoplasmic linker associated protein 1	210	1	0	1	0	0	0	0	0	0	hsa-miR-200b-3p	0.0538	0.3119	0.9811	-0.28	-0.28	0.92	2005, 2007, 2009, 2011
DGKA	ENST00000551156.1	diacylglycerol kinase, alpha 80kDa	186	1	0	1	0	0	0	0	0	0	hsa-miR-200c-3p	0.0084	0.0588	0.3189	-0.28	-0.28	0.52	2005, 2007, 2009, 2011
NFIA	ENST00000403491.3	nuclear factor I/A	5	4	1	3	0	1	0	0	1	1	hsa-miR-429	0.045	0.3083	1.5586	-0.28	-0.28	> 0.99	2005, 2007, 2011
SIX1	ENST00000247182.6	SIX homeobox 1	1264	1	1	0	0	0	0	0	0	0	hsa-miR-200b-3p	0.035	0.2111	0.6642	-0.28	-0.28	0.81	2011
SIX3	ENST00000260653.3	SIX homeobox 3	15	1	0	1	0	1	0	1	0	2	hsa-miR-429	0.0088	0.0627	0.3729	-0.28	-0.41	0.66	2011
NLGN4X	ENST00000381095.3	neuroligin 4, X-linked	5	1	0	1	0	2	1	1	0	1	hsa-miR-200b-3p	0.0177	0.1265	0.7416	-0.28	-0.28	0.72	2009, 2011
TSC22D1	ENST00000458659.2	TSC22 domain family, member 1	4146	1	1	0	0	0	0	0	0	0	hsa-miR-200b-3p	0.0198	0.1315	0.5737	-0.28	-0.28	0.9	2005, 2007, 2009, 2011
DCBLD2	ENST00000326840.6	discoidin, CUB and LCCL domain containing 2	798	1	0	1	0	2	0	2	0	2	hsa-miR-200b-3p	0.0391	0.263	1.2157	-0.28	-0.36	0.77	2009, 2011
ARL2BP	ENST00000219204.3	ADP-ribosylation factor-like 2 binding protein	450	1	0	0	1	1	0	0	1	0	hsa-miR-200b-3p	0.007	0.0505	0.3186	-0.28	-0.28	0.14	2007, 2009, 2011
PFDN4	ENST00000371419.2	prefoldin subunit 4	4331	1	0	1	0	0	0	0	0	0	hsa-miR-429	0.0045	0.0318	0.1858	-0.28	-0.38	0.64	2009, 2011
RPS6KB1	ENST00000225577.4	ribosomal protein S6 kinase, 70kDa, polypeptide 1	16	1	1	0	0	4	0	1	3	2	hsa-miR-200b-3p	0.047	0.3175	1.5478	-0.28	-0.28	0.93	2005, 2007, 2009, 2011
CNOT7	ENST00000361272.4	CCR4-NOT transcription complex, subunit 7	415	1	0	1	0	0	0	0	0	1	hsa-miR-429	0.0107	0.0746	0.3883	-0.28	-0.28	0.71	2005, 2007
PSIP1	ENST00000380738.4	PC4 and SFRS1 interacting protein 1	377	1	1	0	0	0	0	0	0	0	hsa-miR-200b-3p	0.0305	0.1882	0.6256	-0.28	-0.28	0.9	2005, 2007, 2009, 2011
SEMA6D	ENST00000355997.3	sema domain, transmembrane domain (TM), and cytoplasmic domain, (semaphorin) 6D	179	1	0	1	0	1	0	1	0	0	hsa-miR-429	0.0142	0.1003	0.5651	-0.28	-0.33	0.75	2005, 2007, 2009, 2011
HMBOX1	ENST00000397358.3	homeobox containing 1	27	1	1	0	0	0	0	0	0	0	hsa-miR-200b-3p	0.0298	0.1881	0.6886	-0.28	-0.28	0.81	2007, 2009, 2011
FOXG1	ENST00000382535.3	forkhead box G1	40	1	1	0	0	2	0	1	1	4	hsa-miR-200b-3p	0.0382	0.2382	0.8824	-0.28	-0.31	0.87	2005, 2007, 2009, 2011
TMCC1	ENST00000432054.2	transmembrane and coiled-coil domain family 1	97	1	0	1	0	0	0	0	0	2	hsa-miR-200b-3p	0.0232	0.1573	0.7616	-0.28	-0.28	0.76	2005, 2007, 2009, 2011
TMEM189-UBE2V1	ENST00000341698.2	TMEM189-UBE2V1 readthrough	1621	1	0	1	0	0	0	0	0	1	hsa-miR-429	0.01	0.07	0.3867	-0.28	-0.29	0.58	NULL
RSPRY1	ENST00000394420.4	ring finger and SPRY domain containing 1	735	1	0	1	0	0	0	0	0	0	hsa-miR-429	0.017	0.1142	0.5151	-0.28	-0.28	0.45	NULL
SPATS2L	ENST00000358677.5	spermatogenesis associated, serine-rich 2-like	3387	1	0	1	0	0	0	0	0	0	hsa-miR-429	0.0052	0.0376	0.2299	-0.28	-0.28	0.81	2009, 2011
SCHIP1	ENST00000445224.2	schwannomin interacting protein 1	891	1	0	1	0	0	0	0	0	0	hsa-miR-429	0.0043	0.0307	0.1896	-0.28	-0.28	0.47	2011
PI4K2B	ENST00000264864.6	phosphatidylinositol 4-kinase type 2 beta	931	1	0	1	0	1	0	0	1	1	hsa-miR-429	0.0095	0.0682	0.4098	-0.28	-0.29	0.49	NULL
TMEM189	ENST00000557021.1	transmembrane protein 189	1621	1	0	1	0	0	0	0	0	1	hsa-miR-429	0.01	0.07	0.3867	-0.28	-0.28	0.58	2011
SOX2	ENST00000325404.1	SRY (sex determining region Y)-box 2	506	1	0	1	0	0	0	0	0	0	hsa-miR-429	0.0101	0.0706	0.3736	-0.28	-0.28	0.69	2005, 2007, 2009, 2011
CKLF	ENST00000264001.4	chemokine-like factor	116	1	0	0	1	0	0	0	0	0	hsa-miR-200b-3p	0.0036	0.026	0.1776	-0.28	-0.28	0.14	NULL
MIB1	ENST00000261537.6	mindbomb E3 ubiquitin protein ligase 1	897	1	1	0	0	1	0	0	1	2	hsa-miR-429	0.0256	0.1743	0.866	-0.27	-0.28	0.9	2011
KIAA1430	ENST00000458385.2	KIAA1430	75	1	0	0	1	3	0	1	2	2	hsa-miR-429	0.012	0.0869	0.5719	-0.27	-0.3	0.19	NULL
SGIP1	ENST00000371036.3	SH3-domain GRB2-like (endophilin) interacting protein 1	180	1	0	1	0	2	0	2	0	2	hsa-miR-429	0.0128	0.0892	0.4737	-0.27	-0.31	0.95	2007, 2009, 2011
PCNP	ENST00000296024.5	PEST proteolytic signal containing nuclear protein	944	1	0	1	0	0	0	0	0	3	hsa-miR-200b-3p	0.0277	0.1817	0.7861	-0.27	-0.28	0.9	2005, 2007, 2011
NRBP1	ENST00000233557.3	nuclear receptor binding protein 1	455	1	1	0	0	0	0	0	0	0	hsa-miR-200b-3p	0.0191	0.1257	0.515	-0.27	-0.27	0.58	2009, 2011
LOX	ENST00000231004.4	lysyl oxidase	3441	1	1	0	0	4	2	0	2	1	hsa-miR-200b-3p	0.0289	0.1935	0.9052	-0.27	-0.58	0.67	2011
TMEM33	ENST00000504986.1	transmembrane protein 33	1470	1	0	1	0	1	0	1	0	2	hsa-miR-200b-3p	0.0236	0.1626	0.8449	-0.27	-0.37	0.91	2009, 2011
TRIM44	ENST00000299413.5	tripartite motif containing 44	4203	1	0	1	0	1	0	1	0	1	hsa-miR-200b-3p	0.0376	0.248	1.1132	-0.27	-0.29	0.68	2011
DNAJC3	ENST00000602402.1	DnaJ (Hsp40) homolog, subfamily C, member 3	125	2	1	1	0	2	0	1	1	1	hsa-miR-429	0.0209	0.1443	0.7334	-0.27	-0.45	0.91	2011
TSC22D2	ENST00000361875.3	TSC22 domain family, member 2	1062	1	1	0	0	1	0	0	1	5	hsa-miR-429	0.0266	0.1692	0.6305	-0.27	-0.28	0.9	2005, 2007, 2009, 2011
FAM49B	ENST00000519824.2	family with sequence similarity 49, member B	52	1	0	1	0	0	0	0	0	0	hsa-miR-200b-3p	0.0166	0.1116	0.4993	-0.27	-0.27	0.92	2009, 2011
ARID4B	ENST00000349213.3	AT rich interactive domain 4B (RBP1-like)	940	1	0	1	0	0	0	0	0	0	hsa-miR-429	0.0156	0.1077	0.5458	-0.27	-0.27	0.66	2005, 2007, 2009, 2011
AEBP2	ENST00000266508.9	AE binding protein 2	1228	1	0	1	0	0	0	0	0	2	hsa-miR-429	0.0076	0.0555	0.3682	-0.27	-0.27	0.33	2005, 2007, 2011
PCDH8	ENST00000377942.3	protocadherin 8	11	1	0	1	0	1	0	0	1	1	hsa-miR-200b-3p	0.0195	0.1283	0.5211	-0.26	-0.34	0.9	2005, 2007, 2009, 2011
SMARCAD1	ENST00000354268.4	SWI/SNF-related, matrix-associated actin-dependent regulator of chromatin, subfamily a, containing DEAD/H box 1	371	1	0	1	0	0	0	0	0	0	hsa-miR-429	0.0077	0.0547	0.3096	-0.26	-0.26	0.87	2005, 2007, 2009, 2011
GATA4	ENST00000335135.4	GATA binding protein 4	5	1	0	1	0	0	0	0	0	0	hsa-miR-200b-3p	0.0227	0.1466	0.5593	-0.26	-0.26	0.86	2005, 2007, 2009, 2011
BASP1	ENST00000322611.3	brain abundant, membrane attached signal protein 1	239	1	0	1	0	0	0	0	0	1	hsa-miR-429	0.0058	0.042	0.2614	-0.26	-0.26	0.58	2005, 2007, 2009, 2011
SURF4	ENST00000545297.1	surfeit 4	3667	1	1	0	0	0	0	0	0	0	hsa-miR-200c-3p	0.0335	0.206	0.7056	-0.26	-0.28	0.77	2009, 2011
NCS1	ENST00000372398.3	neuronal calcium sensor 1	1083	1	0	1	0	0	0	0	0	0	hsa-miR-429	0.0128	0.0872	0.4023	-0.26	-0.28	0.88	2005, 2007, 2009, 2011
MAP3K5	ENST00000359015.4	mitogen-activated protein kinase kinase kinase 5	46	1	0	1	0	0	0	0	0	0	hsa-miR-429	0.0068	0.0487	0.3093	-0.26	-0.26	0.6	2009, 2011
NXPH1	ENST00000405863.1	neurexophilin 1	5	1	0	1	0	0	0	0	0	1	hsa-miR-429	0.0087	0.0622	0.3709	-0.26	-0.26	0.46	2005, 2007
SPG20	ENST00000438666.2	spastic paraplegia 20 (Troyer syndrome)	642	1	0	1	0	1	0	0	1	4	hsa-miR-200b-3p	0.017	0.1197	0.6706	-0.26	-0.27	0.4	NULL
ERI1	ENST00000250263.7	exoribonuclease 1	120	1	0	1	0	2	0	0	2	3	hsa-miR-429	0.0135	0.096	0.5696	-0.26	-0.3	0.78	2009, 2011
GOLGA7	ENST00000405786.2	golgin A7	34	1	0	1	0	1	0	1	0	0	hsa-miR-200b-3p	0.013	0.0886	0.4113	-0.26	-0.49	0.55	2005, 2007
SYS1	ENST00000243918.5	SYS1 Golgi-localized integral membrane protein homolog (S. cerevisiae)	384	1	0	1	0	1	0	0	1	0	hsa-miR-200b-3p	0.01	0.0702	0.3891	-0.26	-0.32	0.71	2009, 2011
PKIA	ENST00000396418.2	protein kinase (cAMP-dependent, catalytic) inhibitor alpha	542	1	1	0	0	2	0	1	1	4	hsa-miR-200b-3p	0.0217	0.1344	0.4531	-0.26	-0.5	0.92	2005, 2007, 2009, 2011
SCD	ENST00000370355.2	stearoyl-CoA desaturase (delta-9-desaturase)	9726	1	0	1	0	0	0	0	0	4	hsa-miR-200b-3p	0.0266	0.1789	0.8424	-0.26	-0.26	0.78	2007, 2009, 2011
SOX1	ENST00000330949.1	SRY (sex determining region Y)-box 1	5	1	0	1	0	0	0	0	0	0	hsa-miR-429	0.015	0.1024	0.4903	-0.26	-0.26	0.9	2005, 2007, 2009, 2011
VTI1B	ENST00000554659.1	vesicle transport through interaction with t-SNAREs 1B	264	1	0	1	0	0	0	0	0	4	hsa-miR-200b-3p	0.0179	0.1269	0.7387	-0.26	-0.31	0.69	NULL
IDS	ENST00000422081.2	Iduronate 2-sulfatase (Hunter syndrome), isoform CRA_e; Iduronate 2-sulfatase 14 kDa chain; cDNA FLJ42669 fis, clone BRAMY2022168, highly similar to IDURONATE 2-SULFATASE	810	1	0	1	0	1	0	0	1	0	hsa-miR-429	0.0132	0.0933	0.5341	-0.26	-0.28	0.57	NULL
MYLK	ENST00000360772.3	myosin light chain kinase	2964	2	0	2	0	0	0	0	0	0	hsa-miR-200b-3p	0.0182	0.1277	0.7	-0.25	-0.26	0.98	2009, 2011
KLF6	ENST00000542957.1	Kruppel-like factor 6	4644	1	0	1	0	1	0	0	1	0	hsa-miR-429	0.0109	0.0778	0.4553	-0.25	-0.25	0.45	NULL
FSTL1	ENST00000295633.3	follistatin-like 1	6788	1	0	1	0	1	0	1	0	0	hsa-miR-200b-3p	0.0223	0.1545	0.7921	-0.25	-0.26	0.79	2009, 2011
MBNL3	ENST00000370839.3	muscleblind-like splicing regulator 3	593	3	0	3	0	1	0	0	1	0	hsa-miR-429	0.0162	0.1143	0.6438	-0.25	-0.47	0.99	2011
SLC35E2B	ENST00000378662.1	solute carrier family 35, member E2B	5	1	0	1	0	0	0	0	0	2	hsa-miR-200b-3p	0.0226	0.148	0.6114	-0.25	-0.25	0.81	2009, 2011
ZBTB8A	ENST00000316459.4	zinc finger and BTB domain containing 8A	287	1	1	0	0	1	0	1	0	0	hsa-miR-200b-3p	0.0477	0.2921	1.0361	-0.25	-0.32	0.71	2009, 2011
ENSA	ENST00000369014.5	endosulfine alpha	167	1	0	1	0	0	0	0	0	1	hsa-miR-200b-3p	0.0096	0.0665	0.3396	-0.25	-0.27	0.45	NULL
MTFR1	ENST00000458689.2	mitochondrial fission regulator 1	1051	1	0	1	0	1	0	0	1	1	hsa-miR-429	0.0111	0.0771	0.3986	-0.25	-0.27	0.37	2007, 2009, 2011
ARHGEF3	ENST00000296315.3	Rho guanine nucleotide exchange factor (GEF) 3	359	1	0	1	0	0	0	0	0	1	hsa-miR-429	0.0098	0.0691	0.3935	-0.25	-0.25	0.6	2009, 2011
MEX3B	ENST00000558133.1	mex-3 RNA binding family member B	1401	1	0	1	0	0	0	0	0	4	hsa-miR-429	0.0156	0.1098	0.617	-0.25	-0.26	0.68	2005, 2007, 2009, 2011
ZSWIM4	ENST00000254323.2	zinc finger, SWIM-type containing 4	13	1	1	0	0	0	0	0	0	0	hsa-miR-200b-3p	0.055	0.3013	0.771	-0.25	-0.25	0.84	2009, 2011
XKR6	ENST00000304437.2	XK, Kell blood group complex subunit-related family, member 6	5	1	0	1	0	0	0	0	0	1	hsa-miR-429	0.0123	0.0858	0.4486	-0.25	-0.25	0.63	2007, 2009, 2011
COL4A3BP	ENST00000380494.5	collagen, type IV, alpha 3 (Goodpasture antigen) binding protein	134	2	0	1	1	1	0	1	0	0	hsa-miR-429	0.0144	0.1027	0.6087	-0.25	-0.33	0.78	2011
NUDT4	ENST00000337179.5	nudix (nucleoside diphosphate linked moiety X)-type motif 4	41	1	1	0	0	1	0	1	0	1	hsa-miR-429	0.02	0.137	0.6911	-0.25	-0.26	0.64	2005, 2007, 2009, 2011
SERINC1	ENST00000339697.4	serine incorporator 1	2408	1	0	1	0	0	0	0	0	2	hsa-miR-200b-3p	0.0131	0.0903	0.4491	-0.25	-0.25	0.93	2007, 2009, 2011
CCNYL1	ENST00000295414.3	cyclin Y-like 1	111	1	1	0	0	0	0	0	0	2	hsa-miR-429	0.0129	0.0901	0.4766	-0.25	-0.25	0.87	2007, 2009, 2011
SSR3	ENST00000476217.1	signal sequence receptor, gamma (translocon-associated protein gamma)	6034	1	0	1	0	0	0	0	0	0	hsa-miR-200b-3p	0.0089	0.0625	0.3297	-0.25	-0.25	0.38	2011
EVI5	ENST00000370331.1	ecotropic viral integration site 5	172	1	1	0	0	0	0	0	0	1	hsa-miR-429	0.0243	0.1623	0.7409	-0.25	-0.25	0.9	2005, 2007, 2009, 2011
IKBKB	ENST00000379708.3	inhibitor of kappa light polypeptide gene enhancer in B-cells, kinase beta	806	1	1	0	0	0	0	0	0	0	hsa-miR-200b-3p	0.051	0.2849	0.7618	-0.25	-0.25	0.73	2009, 2011
E2F3	ENST00000346618.3	E2F transcription factor 3	91	2	0	2	0	0	0	0	0	1	hsa-miR-200b-3p	0.0247	0.1679	0.7963	-0.25	-0.25	0.87	2005, 2007, 2009, 2011
GRAP2	ENST00000344138.4	GRB2-related adaptor protein 2	5	1	0	1	0	0	0	0	0	1	hsa-miR-429	0.0141	0.096	0.4557	-0.25	-0.25	0.74	NULL
NEGR1	ENST00000357731.5	neuronal growth regulator 1	28	2	0	2	0	2	0	0	2	3	hsa-miR-200b-3p	0.0229	0.1608	0.8909	-0.25	-0.31	0.98	2007, 2009, 2011
ADAMTS3	ENST00000286657.4	ADAM metallopeptidase with thrombospondin type 1 motif, 3	5	1	1	0	0	1	0	0	1	2	hsa-miR-200b-3p	0.0849	0.4178	0.9681	-0.25	-0.25	0.83	2005, 2007, 2009, 2011
LMO7	ENST00000341547.4	LIM domain 7	4663	1	0	1	0	1	0	1	0	0	hsa-miR-200b-3p	0.0183	0.1261	0.6354	-0.25	-0.25	0.82	2005, 2007, 2009, 2011
IQCJ-SCHIP1	ENST00000337808.6	IQCJ-SCHIP1 readthrough	891	1	0	1	0	0	0	0	0	0	hsa-miR-429	0.0043	0.0307	0.1896	-0.25	-0.25	0.47	2005, 2007, 2009, 2011
KLF4	ENST00000374672.4	Kruppel-like factor 4 (gut)	22	1	0	1	0	0	0	0	0	0	hsa-miR-200c-3p	0.0116	0.0798	0.3906	-0.24	-0.24	0.67	2005, 2007, 2009, 2011
MBLAC2	ENST00000316610.6	metallo-beta-lactamase domain containing 2	498	1	0	1	0	2	0	1	1	0	hsa-miR-200b-3p	0.0196	0.1379	0.7595	-0.24	-0.27	0.63	2005, 2007, 2009, 2011
ING2	ENST00000302327.3	inhibitor of growth family, member 2	193	1	0	0	1	0	0	0	0	2	hsa-miR-429	0.0047	0.0341	0.2106	-0.24	-0.26	0.14	NULL
ORMDL3	ENST00000304046.2	ORM1-like 3 (S. cerevisiae)	82	1	0	1	0	1	0	1	0	0	hsa-miR-429	0.0124	0.0858	0.4425	-0.24	-0.26	0.92	2005, 2007, 2009, 2011
TMEM170B	ENST00000379426.1	transmembrane protein 170B	489	1	0	1	0	2	0	0	2	5	hsa-miR-200b-3p	0.0166	0.1187	0.7303	-0.24	-0.43	0.8	2009, 2011
NBR1	ENST00000542611.1	neighbor of BRCA1 gene 1	1982	1	0	1	0	1	0	0	1	1	hsa-miR-429	0.011	0.0796	0.5008	-0.24	-0.26	0.7	2007, 2009, 2011
PIK3CA	ENST00000263967.3	phosphatidylinositol-4,5-bisphosphate 3-kinase, catalytic subunit alpha	112	3	0	2	1	1	0	1	0	1	hsa-miR-429	0.0124	0.0881	0.524	-0.24	-0.45	0.89	NULL
TMEM237	ENST00000409444.2	transmembrane protein 237	2209	1	0	1	0	0	0	0	0	1	hsa-miR-200b-3p	0.0096	0.069	0.4161	-0.24	-0.24	0.79	2009, 2011
KIAA0040	ENST00000423313.1	KIAA0040	15	1	0	1	0	0	0	0	0	1	hsa-miR-200b-3p	0.0152	0.105	0.5341	-0.24	-0.24	0.7	2011
AMOTL2	ENST00000249883.5	angiomotin like 2	78	1	0	1	0	0	0	0	0	1	hsa-miR-200b-3p	0.0153	0.1047	0.5059	-0.24	-0.25	0.82	2007, 2009, 2011
ARIH1	ENST00000379887.4	ariadne RBR E3 ubiquitin protein ligase 1	671	2	0	2	0	0	0	0	0	1	hsa-miR-200b-3p	0.0237	0.1552	0.6398	-0.24	-0.4	0.99	2011
GXYLT1	ENST00000398675.3	glucoside xylosyltransferase 1	126	2	1	1	0	2	0	2	0	2	hsa-miR-200b-3p	0.0379	0.2636	1.3904	-0.24	-0.27	0.79	2009, 2011
USP25	ENST00000285681.2	ubiquitin specific peptidase 25	2012	1	1	0	0	0	0	0	0	0	hsa-miR-200b-3p	0.0377	0.2261	0.7144	-0.24	-0.24	0.85	2007, 2009, 2011
G6PC	ENST00000253801.2	glucose-6-phosphatase, catalytic subunit	5	1	0	1	0	1	0	1	0	2	hsa-miR-200b-3p	0.0168	0.114	0.5322	-0.24	-0.28	0.68	2011
CHRDL1	ENST00000372045.1	chordin-like 1	5	1	1	0	0	1	0	1	0	1	hsa-miR-200b-3p	0.0266	0.1703	0.6521	-0.24	-0.26	0.75	2011
LRP1B	ENST00000389484.3	low density lipoprotein receptor-related protein 1B	26	2	1	1	0	0	0	0	0	0	hsa-miR-429	0.0227	0.1553	0.7498	-0.24	-0.28	0.89	2005, 2007, 2009, 2011
CDK2	ENST00000266970.4	cyclin-dependent kinase 2	6789	1	1	0	0	0	0	0	0	1	hsa-miR-200b-3p	0.0184	0.1236	0.5627	-0.24	-0.24	0.3	2009, 2011
PAM	ENST00000438793.3	peptidylglycine alpha-amidating monooxygenase	17149	1	0	1	0	0	0	0	0	0	hsa-miR-200b-3p	0.0072	0.0514	0.2959	-0.24	-0.24	0.57	2005, 2007, 2011
TMEM170A	ENST00000357613.4	transmembrane protein 170A	70	1	0	1	0	1	0	1	0	2	hsa-miR-429	0.0145	0.1024	0.5809	-0.24	-0.28	0.63	NULL
SLC6A11	ENST00000254488.2	solute carrier family 6 (neurotransmitter transporter), member 11	83	1	1	0	0	0	0	0	0	1	hsa-miR-200b-3p	0.0411	0.2273	0.609	-0.24	-0.33	0.87	NULL
PLS3	ENST00000420625.2	plastin 3	8789	1	0	1	0	0	0	0	0	0	hsa-miR-429	0.0136	0.0949	0.5121	-0.24	-0.24	0.38	2005, 2007, 2009, 2011
RBM12B	ENST00000399300.2	RNA binding motif protein 12B	143	1	0	1	0	1	0	1	0	4	hsa-miR-200c-3p	0.0239	0.1567	0.6558	-0.24	-0.27	0.93	2009, 2011
LFNG	ENST00000402045.1	LFNG O-fucosylpeptide 3-beta-N-acetylglucosaminyltransferase	346	1	0	1	0	0	0	0	0	0	hsa-miR-200b-3p	0.0093	0.0645	0.3353	-0.24	-0.24	0.83	2005, 2007, 2009, 2011
CSRNP3	ENST00000314499.7	cysteine-serine-rich nuclear protein 3	24	1	0	1	0	1	0	1	0	1	hsa-miR-429	0.0153	0.1081	0.6161	-0.24	-0.24	0.85	2011
SNAI2	ENST00000020945.1	snail family zinc finger 2	1233	1	0	1	0	1	0	0	1	2	hsa-miR-200b-3p	0.0144	0.1021	0.5901	-0.24	-0.36	0.43	NULL
CITED2	ENST00000367651.2	Cbp/p300-interacting transactivator, with Glu/Asp-rich carboxy-terminal domain, 2	1071	1	0	1	0	0	0	0	0	0	hsa-miR-200b-3p	0.0089	0.0634	0.3686	-0.24	-0.29	0.74	2005, 2007, 2009, 2011
SYDE1	ENST00000342784.2	synapse defective 1, Rho GTPase, homolog 1 (C. elegans)	249	1	1	0	0	0	0	0	0	0	hsa-miR-200b-3p	0.0617	0.327	0.7821	-0.23	-0.23	0.88	2007, 2009, 2011
PHACTR3	ENST00000359926.3	phosphatase and actin regulator 3	84	1	1	0	0	0	0	0	0	0	hsa-miR-200b-3p	0.0159	0.1088	0.5306	-0.23	-0.23	0.22	2005, 2007, 2009, 2011
FAM81A	ENST00000288228.5	family with sequence similarity 81, member A	53	1	1	0	0	0	0	0	0	0	hsa-miR-200b-3p	0.0178	0.1198	0.5476	-0.23	-0.23	< 0.1	2011
CCSER1	ENST00000509176.1	coiled-coil serine-rich protein 1	5	1	0	1	0	1	0	1	0	2	hsa-miR-429	0.0159	0.1108	0.5985	-0.23	-0.23	0.72	2011
DIRAS2	ENST00000375765.3	DIRAS family, GTP-binding RAS-like 2	5	1	0	1	0	2	1	0	1	2	hsa-miR-429	0.0138	0.0992	0.6196	-0.23	-0.23	0.35	NULL
UBE2D1	ENST00000373910.4	ubiquitin-conjugating enzyme E2D 1	200	1	0	1	0	0	0	0	0	1	hsa-miR-429	0.0076	0.0539	0.3058	-0.23	-0.25	0.63	2005, 2007, 2009, 2011
TRIM33	ENST00000358465.2	tripartite motif containing 33	201	1	1	0	0	3	0	3	0	1	hsa-miR-429	0.0313	0.2087	0.9623	-0.23	-0.27	0.88	2007, 2009, 2011
CBL	ENST00000264033.4	Cbl proto-oncogene, E3 ubiquitin protein ligase	309	1	0	1	0	2	0	1	1	3	hsa-miR-429	0.0237	0.1665	0.9423	-0.23	-0.23	0.92	2011
CALU	ENST00000535011.2	calumenin	3079	1	1	0	0	0	0	0	0	0	hsa-miR-200b-3p	0.0561	0.3013	0.7616	-0.23	-0.26	0.86	2005, 2007, 2009, 2011
MARCH6	ENST00000274140.5	membrane-associated ring finger (C3HC4) 6, E3 ubiquitin protein ligase	14086	1	0	0	1	1	0	0	1	3	hsa-miR-429	0.009	0.0659	0.4475	-0.23	-0.38	0.27	2007, 2009, 2011
BHLHE41	ENST00000242728.4	basic helix-loop-helix family, member e41	50	1	0	1	0	0	0	0	0	1	hsa-miR-429	0.0071	0.0498	0.2796	-0.23	-0.27	0.66	2005, 2007, 2011
RAPGEF2	ENST00000264431.4	Rap guanine nucleotide exchange factor (GEF) 2	484	1	1	0	0	0	0	0	0	0	hsa-miR-429	0.0353	0.2191	0.7892	-0.23	-0.23	0.86	2009, 2011
ANLN	ENST00000265748.2	anillin, actin binding protein	2637	1	0	1	0	0	0	0	0	0	hsa-miR-200b-3p	0.0199	0.1307	0.5263	-0.23	-0.23	0.77	2005, 2007, 2009, 2011
LARP1B	ENST00000441387.1	La ribonucleoprotein domain family, member 1B	32	1	0	1	0	0	0	0	0	0	hsa-miR-429	0.0163	0.11	0.4981	-0.23	-0.23	0.44	2011
MTSS1L	ENST00000338779.6	metastasis suppressor 1-like	2982	1	1	0	0	0	0	0	0	0	hsa-miR-200b-3p	0.0231	0.1487	0.5595	-0.23	-0.23	0.9	2007, 2009, 2011
ACVR1C	ENST00000243349.8	activin A receptor, type IC	27	1	0	1	0	1	0	1	0	4	hsa-miR-200b-3p	0.0252	0.1708	0.8275	-0.23	-0.24	0.86	2009, 2011
ELF2	ENST00000394235.2	E74-like factor 2 (ets domain transcription factor)	26	1	0	1	0	0	0	0	0	1	hsa-miR-200b-3p	0.017	0.115	0.5362	-0.23	-0.23	0.9	2005, 2007, 2009, 2011
PLCG1	ENST00000244007.3	phospholipase C, gamma 1	69	1	1	0	0	0	0	0	0	0	hsa-miR-200b-3p	0.0514	0.2876	0.7738	-0.23	-0.23	0.89	2009, 2011
KLF12	ENST00000377669.2	Kruppel-like factor 12	251	2	0	2	0	1	0	0	1	4	hsa-miR-429	0.0173	0.1256	0.8198	-0.23	-0.25	0.86	2005, 2007, 2009, 2011
TAF12	ENST00000373824.4	TAF12 RNA polymerase II, TATA box binding protein (TBP)-associated factor, 20kDa	183	1	1	0	0	0	0	0	0	0	hsa-miR-429	0.0062	0.0428	0.2076	-0.23	-0.48	0.71	2009, 2011
RHOT1	ENST00000333942.6	ras homolog family member T1	71	1	0	1	0	0	0	0	0	2	hsa-miR-200b-3p	0.0127	0.0907	0.5409	-0.23	-0.24	0.59	2007, 2009, 2011
SRSF1	ENST00000258962.4	serine/arginine-rich splicing factor 1	1430	1	0	1	0	4	1	1	2	1	hsa-miR-200b-3p	0.0178	0.1255	0.7142	-0.23	-0.41	0.93	2005, 2007, 2009, 2011
CORO1C	ENST00000261401.3	coronin, actin binding protein, 1C	1970	1	0	1	0	0	0	0	0	2	hsa-miR-200b-3p	0.0219	0.1453	0.6331	-0.23	-0.23	0.92	2005, 2007, 2009, 2011
TBK1	ENST00000331710.5	TANK-binding kinase 1	54	1	0	1	0	0	0	0	0	0	hsa-miR-200b-3p	0.0119	0.082	0.4096	-0.23	-0.23	0.47	2005, 2007, 2009, 2011
ARHGAP19	ENST00000358531.4	Rho GTPase activating protein 19	1051	1	0	1	0	2	0	2	0	2	hsa-miR-429	0.014	0.1011	0.6384	-0.23	-0.23	0.66	2009, 2011
SLITRK1	ENST00000377084.2	SLIT and NTRK-like family, member 1	5	1	1	0	0	0	0	0	0	0	hsa-miR-200b-3p	0.0393	0.2387	0.8117	-0.23	-0.23	0.83	2005, 2007, 2009, 2011
PCSK2	ENST00000377899.1	proprotein convertase subtilisin/kexin type 2	9	1	1	0	0	0	0	0	0	1	hsa-miR-200b-3p	0.0419	0.2464	0.7416	-0.23	-0.23	0.5	2005, 2007, 2009, 2011
SLC39A14	ENST00000381237.1	solute carrier family 39 (zinc transporter), member 14	2413	1	0	1	0	0	0	0	0	0	hsa-miR-200b-3p	0.0133	0.0923	0.4703	-0.23	-0.23	0.87	2009, 2011
MXD4	ENST00000337190.2	MAX dimerization protein 4	1173	1	0	0	1	0	0	0	0	0	hsa-miR-200b-3p	0.0072	0.0508	0.2831	-0.23	-0.23	0.14	2005, 2007, 2009, 2011
TAOK3	ENST00000419821.2	TAO kinase 3	8	2	0	2	0	0	0	0	0	0	hsa-miR-429	0.012	0.0858	0.5177	-0.23	-0.24	0.69	2011
GPR146	ENST00000297468.3	G protein-coupled receptor 146	5	1	0	1	0	0	0	0	0	0	hsa-miR-200b-3p	0.0067	0.0479	0.2925	-0.23	-0.23	0.63	2005, 2007, 2009, 2011
ACE2	ENST00000252519.3	angiotensin I converting enzyme 2	5	1	0	1	0	0	0	0	0	0	hsa-miR-200b-3p	0.013	0.0898	0.4482	-0.23	-0.23	0.41	2005, 2007, 2011
SELK	ENST00000541726.1	Selenoprotein K	400	1	0	0	1	0	0	0	0	1	hsa-miR-429	0.0019	0.0138	0.0928	-0.23	-0.26	0.14	NULL
PLCL1	ENST00000428675.1	phospholipase C-like 1	31	1	0	1	0	0	0	0	0	2	hsa-miR-429	0.009	0.0648	0.3945	-0.23	-0.23	0.93	2005, 2007, 2009, 2011
RUSC2	ENST00000455600.1	RUN and SH3 domain containing 2	575	2	1	1	0	0	0	0	0	0	hsa-miR-200b-3p	0.0307	0.2045	0.8973	-0.23	-0.23	0.84	2009, 2011
RAB11FIP2	ENST00000355624.3	RAB11 family interacting protein 2 (class I)	449	1	1	0	0	4	1	0	3	3	hsa-miR-429	0.0275	0.1931	1.0637	-0.23	-0.23	0.37	2005, 2007, 2009, 2011
PHF6	ENST00000332070.3	PHD finger protein 6	630	2	0	1	1	0	0	0	0	0	hsa-miR-200b-3p	0.0183	0.1268	0.6637	-0.22	-0.22	0.52	2005, 2007, 2011
ZNF423	ENST00000561648.1	zinc finger protein 423	170	1	0	1	0	0	0	0	0	2	hsa-miR-200b-3p	0.0151	0.1047	0.5523	-0.22	-0.24	0.93	2009, 2011
RABEP1	ENST00000262477.6	rabaptin, RAB GTPase binding effector protein 1	1163	1	0	1	0	0	0	0	0	1	hsa-miR-200c-3p	0.0196	0.1322	0.61	-0.22	-0.24	0.78	2009, 2011
VEGFA	ENST00000417285.2	vascular endothelial growth factor A	907	1	0	1	0	0	0	0	0	0	hsa-miR-429	0.0101	0.07	0.3538	-0.22	-0.26	0.62	2007, 2009, 2011
NREP	ENST00000379671.3	neuronal regeneration related protein	409	1	0	1	0	0	0	0	0	1	hsa-miR-429	0.0085	0.0603	0.3547	-0.22	-0.25	0.45	2009, 2011
KIF13A	ENST00000378814.5	kinesin family member 13A	725	1	0	1	0	0	0	0	0	1	hsa-miR-200b-3p	0.013	0.0942	0.6019	-0.22	-0.23	0.48	2011
HLF	ENST00000226067.5	hepatic leukemia factor	15	1	0	1	0	1	0	0	1	0	hsa-miR-429	0.0096	0.0683	0.4043	-0.22	-0.22	0.88	2005, 2007, 2009, 2011
TLL2	ENST00000357947.3	tolloid-like 2	5	1	0	1	0	2	0	0	2	2	hsa-miR-200b-3p	0.0308	0.2117	1.0857	-0.22	-0.22	0.79	2007, 2011
DNAJC5	ENST00000360864.4	DnaJ (Hsp40) homolog, subfamily C, member 5	1089	1	0	1	0	1	0	1	0	0	hsa-miR-200b-3p	0.0164	0.1114	0.5183	-0.22	-0.23	0.94	2009, 2011
GLI3	ENST00000395925.3	GLI family zinc finger 3	544	1	0	1	0	0	0	0	0	4	hsa-miR-429	0.0278	0.1826	0.7869	-0.22	-0.22	0.92	2005, 2007, 2009, 2011
FN1	ENST00000357009.2	fibronectin 1	1064	1	0	1	0	2	0	2	0	2	hsa-miR-200b-3p	0.0149	0.1051	0.6045	-0.22	-0.3	0.62	2005, 2007, 2011
SCRT2	ENST00000246104.6	scratch homolog 2, zinc finger protein (Drosophila)	5	1	1	0	0	0	0	0	0	0	hsa-miR-200b-3p	0.054	0.2965	0.757	-0.22	-0.22	0.89	2005, 2007, 2009, 2011
KBTBD6	ENST00000379485.1	kelch repeat and BTB (POZ) domain containing 6	51	1	0	1	0	2	0	1	1	1	hsa-miR-429	0.0116	0.0835	0.5213	-0.22	-0.22	0.53	2009, 2011
TTC33	ENST00000337702.4	tetratricopeptide repeat domain 33	676	1	0	1	0	1	1	0	0	4	hsa-miR-429	0.0073	0.0525	0.3307	-0.22	-0.31	0.67	2009, 2011
CDH11	ENST00000394156.3	cadherin 11, type 2, OB-cadherin (osteoblast)	448	1	0	1	0	0	0	0	0	2	hsa-miR-200b-3p	0.0351	0.2133	0.6945	-0.22	-0.22	0.9	2005, 2007, 2009, 2011
S100PBP	ENST00000373475.5	S100P binding protein	428	1	0	1	0	1	0	1	0	0	hsa-miR-200b-3p	0.0126	0.089	0.5111	-0.22	-0.22	0.57	2007, 2009, 2011
CNKSR3	ENST00000607772.1	CNKSR family member 3	567	1	1	0	0	2	0	2	0	8	hsa-miR-429	0.0248	0.1626	0.6857	-0.22	-0.32	0.9	2009, 2011
BAZ2B	ENST00000392782.1	bromodomain adjacent to zinc finger domain, 2B	25	1	0	1	0	0	0	0	0	3	hsa-miR-200b-3p	0.016	0.1104	0.569	-0.21	-0.21	0.93	2011
NUP35	ENST00000295119.4	nucleoporin 35kDa	210	1	0	1	0	1	0	0	1	2	hsa-miR-429	0.0047	0.0343	0.2207	-0.21	-0.23	0.72	NULL
FHOD1	ENST00000258201.4	formin homology 2 domain containing 1	131	1	1	0	0	0	0	0	0	0	hsa-miR-200b-3p	0.0295	0.1833	0.6238	-0.21	-0.21	0.88	2005, 2007, 2009, 2011
MSL2	ENST00000309993.2	male-specific lethal 2 homolog (Drosophila)	175	1	1	0	0	0	0	0	0	0	hsa-miR-200b-3p	0.0514	0.289	0.7927	-0.21	-0.21	0.84	2007, 2009, 2011
HNRNPH1	ENST00000393432.4	heterogeneous nuclear ribonucleoprotein H1 (H)	34	1	0	1	0	0	0	0	0	0	hsa-miR-200b-3p	0.0047	0.0343	0.2208	-0.21	-0.21	0.42	NULL
HS2ST1	ENST00000370550.5	heparan sulfate 2-O-sulfotransferase 1	787	2	0	2	0	0	0	0	0	1	hsa-miR-200b-3p	0.0255	0.1768	0.921	-0.21	-0.23	0.81	2005, 2007, 2009, 2011
MBOAT2	ENST00000305997.3	membrane bound O-acyltransferase domain containing 2	1145	1	0	1	0	0	0	0	0	4	hsa-miR-200b-3p	0.0205	0.138	0.6412	-0.21	-0.21	0.91	2007, 2009, 2011
SLC16A2	ENST00000587091.1	solute carrier family 16, member 2 (thyroid hormone transporter)	22	1	1	0	0	0	0	0	0	0	hsa-miR-200b-3p	0.024	0.1536	0.5728	-0.21	-0.21	0.81	2005, 2007, 2009, 2011
FBXL17	ENST00000359660.5	F-box and leucine-rich repeat protein 17	182	1	0	1	0	0	0	0	0	1	hsa-miR-200c-3p	0.0144	0.1	0.536	-0.21	-0.24	0.68	2011
FNBP4	ENST00000263773.5	formin binding protein 4	91	1	0	1	0	0	0	0	0	0	hsa-miR-200b-3p	0.0102	0.0725	0.4303	-0.21	-0.21	0.52	2009, 2011
KIAA0355	ENST00000299505.6	KIAA0355	538	1	1	0	0	0	0	0	0	0	hsa-miR-200b-3p	0.0262	0.1658	0.5911	-0.21	-0.21	0.9	2007, 2009, 2011
SCAMP1	ENST00000538629.1	secretory carrier membrane protein 1	816	1	0	1	0	3	0	2	1	4	hsa-miR-200b-3p	0.0199	0.1375	0.7131	-0.21	-0.34	0.85	2005, 2007, 2009, 2011
PRKAR2B	ENST00000265717.4	protein kinase, cAMP-dependent, regulatory, type II, beta	148	1	0	1	0	0	0	0	0	0	hsa-miR-200b-3p	0.022	0.1418	0.5596	-0.21	-0.26	0.7	2005, 2007, 2009, 2011
MAP4K3	ENST00000263881.3	mitogen-activated protein kinase kinase kinase kinase 3	796	1	0	1	0	1	0	0	1	1	hsa-miR-429	0.0068	0.0497	0.3398	-0.21	-0.21	0.58	2005, 2007, 2009, 2011
HNRNPU	ENST00000444376.2	heterogeneous nuclear ribonucleoprotein U (scaffold attachment factor A)	5343	1	0	1	0	1	0	0	1	0	hsa-miR-200b-3p	0.0119	0.0816	0.3959	-0.21	-0.22	0.93	2005, 2007, 2009, 2011
PRKAR1A	ENST00000589228.1	protein kinase, cAMP-dependent, regulatory, type I, alpha	1257	1	0	1	0	0	0	0	0	2	hsa-miR-200b-3p	0.0125	0.0866	0.4509	-0.21	-0.22	0.87	2011
KCTD15	ENST00000284006.6	potassium channel tetramerization domain containing 15	2483	1	0	1	0	0	0	0	0	0	hsa-miR-200b-3p	0.0142	0.097	0.4639	-0.21	-0.21	0.57	2005, 2007, 2009, 2011
SEMA3F	ENST00000002829.3	sema domain, immunoglobulin domain (Ig), short basic domain, secreted, (semaphorin) 3F	263	1	0	1	0	0	0	0	0	0	hsa-miR-429	0.0077	0.0545	0.2985	-0.21	-0.21	0.78	2005, 2007, 2009, 2011
SECISBP2L	ENST00000559471.1	SECIS binding protein 2-like	161	2	0	1	1	1	0	1	0	2	hsa-miR-429	0.0117	0.0856	0.5803	-0.21	-0.22	0.58	2007, 2009, 2011
GLIS2	ENST00000262366.3	GLIS family zinc finger 2	17	1	0	1	0	0	0	0	0	0	hsa-miR-200b-3p	0.0147	0.0991	0.4484	-0.21	-0.21	0.92	2007, 2009, 2011
TMEM229B	ENST00000557006.1	transmembrane protein 229B	5	1	1	0	0	0	0	0	0	0	hsa-miR-200b-3p	0.0509	0.2839	0.7455	-0.21	-0.21	0.8	2009, 2011
FAM219A	ENST00000379089.1	family with sequence similarity 219, member A	13	1	0	1	0	0	0	0	0	0	hsa-miR-200b-3p	0.0218	0.1423	0.5698	-0.21	-0.21	0.57	2005, 2007, 2009, 2011
PTPN12	ENST00000248594.6	protein tyrosine phosphatase, non-receptor type 12	167	2	0	0	2	0	0	0	0	1	hsa-miR-429	0.0052	0.0379	0.2585	-0.21	-0.21	0.27	2005, 2007, 2009, 2011
MGAT2	ENST00000305386.2	mannosyl (alpha-1,6-)-glycoprotein beta-1,2-N-acetylglucosaminyltransferase	1470	2	1	0	1	0	0	0	0	0	hsa-miR-200b-3p	0.0269	0.1508	0.4345	-0.21	-0.48	0.86	2005, 2007, 2009, 2011
LRP4	ENST00000378623.1	low density lipoprotein receptor-related protein 4	152	1	0	1	0	0	0	0	0	0	hsa-miR-200b-3p	0.0161	0.1092	0.5084	-0.21	-0.21	0.89	2005, 2007, 2009, 2011
PDIK1L	ENST00000374271.4	PDLIM1 interacting kinase 1 like	5	1	1	0	0	1	0	0	1	1	hsa-miR-200b-3p	0.0312	0.2042	0.8737	-0.21	-0.21	0.89	2005, 2007, 2009, 2011
RELN	ENST00000428762.1	reelin	252	2	0	2	0	0	0	0	0	2	hsa-miR-429	0.0109	0.0785	0.5054	-0.21	-0.21	0.78	2009, 2011
KHDRBS1	ENST00000327300.7	KH domain containing, RNA binding, signal transduction associated 1	266	1	0	1	0	0	0	0	0	2	hsa-miR-200b-3p	0.0081	0.0572	0.3233	-0.21	-0.3	0.34	2005, 2007
LMAN1	ENST00000251047.5	lectin, mannose-binding, 1	2293	1	1	0	0	1	0	1	0	1	hsa-miR-429	0.0124	0.0893	0.57	-0.21	-0.24	0.14	2011
GPR158	ENST00000376351.3	G protein-coupled receptor 158	5	1	0	1	0	1	0	1	0	2	hsa-miR-429	0.0117	0.0848	0.5432	-0.2	-0.2	0.5	2007, 2011
B3GNT2	ENST00000301998.4	UDP-GlcNAc:betaGal beta-1,3-N-acetylglucosaminyltransferase 2	1860	1	0	1	0	0	0	0	0	1	hsa-miR-200c-3p	0.0136	0.094	0.4743	-0.2	-0.2	0.4	2007
PPP6R3	ENST00000393800.2	protein phosphatase 6, regulatory subunit 3	400	1	0	1	0	1	0	0	1	2	hsa-miR-429	0.0089	0.0637	0.3853	-0.2	-0.25	0.63	2007, 2009, 2011
NFYA	ENST00000341376.6	nuclear transcription factor Y, alpha	177	1	1	0	0	1	0	1	0	2	hsa-miR-429	0.0111	0.0772	0.4089	-0.2	-0.28	0.84	2005, 2007, 2009, 2011
OCLN	ENST00000355237.2	occludin	5	1	0	1	0	1	0	1	0	1	hsa-miR-429	0.0199	0.1379	0.7317	-0.2	-0.2	0.84	2011
PHF21B	ENST00000403565.1	PHD finger protein 21B	8	1	1	0	0	0	0	0	0	1	hsa-miR-429	0.0211	0.1397	0.6018	-0.2	-0.2	0.49	2005, 2007, 2009, 2011
KIAA0895	ENST00000297063.6	KIAA0895	1104	1	0	1	0	1	0	1	0	0	hsa-miR-429	0.0099	0.0716	0.4634	-0.2	-0.2	0.48	2011
KIAA2018	ENST00000316407.4	KIAA2018	23	1	1	0	0	1	0	1	0	6	hsa-miR-200b-3p	0.0297	0.2027	1.0383	-0.2	-0.2	0.21	2009, 2011
MMP16	ENST00000286614.6	matrix metallopeptidase 16 (membrane-inserted)	12	1	0	1	0	3	0	1	2	3	hsa-miR-200b-3p	0.0356	0.2458	1.3217	-0.2	-0.27	0.89	2009, 2011
OSBPL11	ENST00000296220.5	oxysterol binding protein-like 11	101	1	1	0	0	0	0	0	0	2	hsa-miR-429	0.0093	0.0658	0.374	-0.2	-0.22	0.34	2005, 2007, 2009, 2011
FRMD4B	ENST00000398540.3	FERM domain containing 4B	12	1	0	1	0	1	0	0	1	1	hsa-miR-429	0.0124	0.0869	0.4712	-0.2	-0.24	0.89	2009, 2011
WIPF3	ENST00000409290.1	WAS/WASL interacting protein family, member 3	168	1	0	1	0	0	0	0	0	0	hsa-miR-429	0.0057	0.0408	0.2365	-0.2	-0.21	0.4	NULL
NCOA2	ENST00000452400.2	nuclear receptor coactivator 2	271	2	1	1	0	0	0	0	0	1	hsa-miR-200b-3p	0.0811	0.4827	1.5113	-0.2	-0.2	0.95	2005, 2007, 2009, 2011
PAN3	ENST00000282391.5	PAN3 poly(A) specific ribonuclease subunit homolog (S. cerevisiae)	361	1	0	1	0	0	0	0	0	0	hsa-miR-200b-3p	0.019	0.1273	0.5786	-0.2	-0.21	0.62	2009, 2011
RAB18	ENST00000356940.6	RAB18, member RAS oncogene family	1410	1	0	1	0	1	1	0	0	2	hsa-miR-429	0.0067	0.0472	0.2672	-0.2	-0.43	0.88	2009, 2011
ARL6IP6	ENST00000326446.5	ADP-ribosylation-like factor 6 interacting protein 6	1454	1	0	0	1	1	0	0	1	1	hsa-miR-429	0.002	0.0144	0.1018	-0.2	-0.2	0.14	NULL
NYAP1	ENST00000300179.2	neuronal tyrosine-phosphorylated phosphoinositide-3-kinase adaptor 1	5	1	0	1	0	0	0	0	0	0	hsa-miR-200b-3p	0.0085	0.0597	0.3191	-0.2	-0.2	0.41	2005, 2007, 2011
SUGT1	ENST00000310528.8	SGT1, suppressor of G2 allele of SKP1 (S. cerevisiae)	430	1	0	1	0	3	0	1	2	3	hsa-miR-429	0.0102	0.0711	0.3902	-0.2	-0.58	0.84	NULL
PPP2R5E	ENST00000337537.3	protein phosphatase 2, regulatory subunit B', epsilon isoform	23	3	1	1	1	0	0	0	0	2	hsa-miR-200c-3p	0.0413	0.2757	1.2377	-0.2	-0.2	0.9	2005, 2007, 2009, 2011
CYTH1	ENST00000585509.1	cytohesin 1	553	1	1	0	0	0	0	0	0	0	hsa-miR-200b-3p	0.0216	0.1422	0.5983	-0.2	-0.2	0.89	2009, 2011
C11orf87	ENST00000327419.6	chromosome 11 open reading frame 87	5	1	1	0	0	1	0	0	1	0	hsa-miR-200b-3p	0.0342	0.2228	0.9538	-0.2	-0.2	0.88	2011
CUL4A	ENST00000326335.4	cullin 4A	4084	1	0	1	0	0	0	0	0	1	hsa-miR-429	0.0076	0.0533	0.2951	-0.2	-0.2	0.49	NULL
VCPIP1	ENST00000310421.4	valosin containing protein (p97)/p47 complex interacting protein 1	228	1	0	1	0	1	0	1	0	2	hsa-miR-200b-3p	0.0206	0.1425	0.7695	-0.2	-0.3	0.86	NULL
FLT1	ENST00000282397.4	fms-related tyrosine kinase 1	7	1	1	0	0	0	0	0	0	0	hsa-miR-200b-3p	0.0213	0.1455	0.7248	-0.2	-0.2	0.87	2009, 2011
ZBTB12	ENST00000375527.2	zinc finger and BTB domain containing 12	18	1	0	1	0	0	0	0	0	0	hsa-miR-200b-3p	0.0118	0.0788	0.3419	-0.2	-0.29	0.78	NULL
FRS2	ENST00000550389.1	fibroblast growth factor receptor substrate 2	176	1	0	1	0	2	0	0	2	0	hsa-miR-429	0.009	0.0653	0.4304	-0.2	-0.25	0.75	2007, 2009, 2011
ZC3H6	ENST00000343936.4	zinc finger CCCH-type containing 6	10	1	0	1	0	4	0	2	2	7	hsa-miR-200b-3p	0.0537	0.374	2.0434	-0.2	-0.2	0.87	2007, 2009, 2011
ARIH2	ENST00000356401.4	ariadne RBR E3 ubiquitin protein ligase 2	938	1	0	0	1	2	0	2	0	0	hsa-miR-200b-3p	0.0102	0.0734	0.452	-0.2	-0.21	0.3	2005, 2007, 2009, 2011
PTPN11	ENST00000351677.2	protein tyrosine phosphatase, non-receptor type 11	52	1	0	0	1	1	0	1	0	1	hsa-miR-200b-3p	0.0106	0.0762	0.483	-0.2	-0.2	0.28	2011
SDC2	ENST00000302190.4	syndecan 2	774	1	0	1	0	0	0	0	0	0	hsa-miR-200b-3p	0.0186	0.117	0.4155	-0.2	-0.31	0.91	2007, 2009, 2011
CDYL	ENST00000343762.5	chromodomain protein, Y-like	24	2	1	1	0	0	0	0	0	0	hsa-miR-200b-3p	0.0193	0.1281	0.5574	-0.2	-0.36	0.92	2005, 2007, 2009, 2011
KANK1	ENST00000382303.1	KN motif and ankyrin repeat domains 1	6	1	0	1	0	0	0	0	0	0	hsa-miR-200b-3p	0.0089	0.0638	0.3786	-0.2	-0.2	0.62	2005, 2007, 2009, 2011
USP6NL	ENST00000609104.1	USP6 N-terminal like	183	1	0	1	0	2	0	1	1	2	hsa-miR-200b-3p	0.0154	0.1057	0.5158	-0.2	-0.28	0.92	2007, 2009, 2011
PLCXD3	ENST00000377801.3	phosphatidylinositol-specific phospholipase C, X domain containing 3	81	1	0	1	0	1	0	1	0	1	hsa-miR-429	0.0097	0.0701	0.4478	-0.2	-0.2	0.47	NULL
TIMP2	ENST00000585421.1	TIMP metallopeptidase inhibitor 2	3147	2	1	0	1	0	0	0	0	0	hsa-miR-429	0.0105	0.0693	0.304	-0.19	-0.58	0.84	2009, 2011
ELMOD2	ENST00000323570.3	ELMO/CED-12 domain containing 2	32	1	1	0	0	2	0	2	0	2	hsa-miR-429	0.009	0.0647	0.4063	-0.19	-0.35	0.35	NULL
DHX36	ENST00000496811.1	DEAH (Asp-Glu-Ala-His) box polypeptide 36	108	1	0	1	0	1	0	0	1	3	hsa-miR-429	0.0072	0.0519	0.3384	-0.19	-0.21	0.56	NULL
UBA6	ENST00000322244.5	ubiquitin-like modifier activating enzyme 6	169	1	1	0	0	0	0	0	0	2	hsa-miR-200b-3p	0.059	0.3353	1.0426	-0.19	-0.19	0.84	2007, 2009, 2011
ZNF771	ENST00000319296.5	zinc finger protein 771	87	1	0	0	1	0	0	0	0	0	hsa-miR-200b-3p	0.0037	0.0266	0.1682	-0.19	-0.19	0.14	NULL
VTI1A	ENST00000393077.2	vesicle transport through interaction with t-SNAREs 1A	376	1	0	1	0	2	0	1	1	1	hsa-miR-200b-3p	0.0181	0.1224	0.5866	-0.19	-0.27	0.69	2007, 2009, 2011
DDX26B	ENST00000370752.4	DEAD/H (Asp-Glu-Ala-Asp/His) box polypeptide 26B	289	1	0	1	0	0	0	0	0	0	hsa-miR-429	0.0093	0.0651	0.3466	-0.19	-0.19	0.59	2009, 2011
AMFR	ENST00000290649.5	autocrine motility factor receptor, E3 ubiquitin protein ligase	1350	1	1	0	0	0	0	0	0	0	hsa-miR-429	0.0095	0.0659	0.3364	-0.19	-0.2	0.89	2005, 2007, 2009, 2011
PTGDR	ENST00000553372.1	prostaglandin D2 receptor (DP)	5	1	0	1	0	0	0	0	0	1	hsa-miR-429	0.0015	0.0112	0.0771	-0.19	-0.22	< 0.1	NULL
ETS2	ENST00000360214.3	v-ets avian erythroblastosis virus E26 oncogene homolog 2	3965	1	0	1	0	0	0	0	0	1	hsa-miR-200b-3p	0.0174	0.1165	0.524	-0.19	-0.25	0.59	2009, 2011
GNAI3	ENST00000369851.4	guanine nucleotide binding protein (G protein), alpha inhibiting activity polypeptide 3	2439	1	1	0	0	0	0	0	0	2	hsa-miR-429	0.0103	0.0729	0.4208	-0.19	-0.2	0.9	2005, 2007, 2009, 2011
ZNF292	ENST00000369577.3	zinc finger protein 292	230	2	1	1	0	1	0	0	1	1	hsa-miR-429	0.0298	0.1938	0.8485	-0.19	-0.27	> 0.99	2009, 2011
EIF5B	ENST00000289371.6	eukaryotic translation initiation factor 5B	188	1	0	1	0	0	0	0	0	0	hsa-miR-200b-3p	0.0132	0.0915	0.4818	-0.19	-0.19	0.85	2005, 2007, 2009, 2011
PTPN13	ENST00000436978.1	protein tyrosine phosphatase, non-receptor type 13 (APO-1/CD95 (Fas)-associated phosphatase)	97	1	0	1	0	0	0	0	0	0	hsa-miR-200b-3p	0.0117	0.083	0.4872	-0.19	-0.19	0.49	2005, 2007, 2011
MTF2	ENST00000370298.4	metal response element binding transcription factor 2	653	2	0	2	0	0	0	0	0	2	hsa-miR-200b-3p	0.0209	0.142	0.6759	-0.19	-0.35	0.88	2009, 2011
PBX3	ENST00000342287.5	pre-B-cell leukemia homeobox 3	1142	1	0	1	0	0	0	0	0	1	hsa-miR-200b-3p	0.0126	0.0874	0.4618	-0.19	-0.2	0.66	2009, 2011
RIMS2	ENST00000507740.1	regulating synaptic membrane exocytosis 2	8	1	0	1	0	1	0	0	1	0	hsa-miR-200b-3p	0.0356	0.2287	0.9233	-0.19	-0.19	0.76	2011
TAF1D	ENST00000448108.2	TATA box binding protein (TBP)-associated factor, RNA polymerase I, D, 41kDa	132	1	0	1	0	2	1	1	0	4	hsa-miR-200b-3p	0.0214	0.1521	0.8974	-0.19	-0.25	0.39	NULL
EFNB2	ENST00000245323.4	ephrin-B2	25	1	1	0	0	0	0	0	0	0	hsa-miR-200b-3p	0.0188	0.12	0.4474	-0.19	-0.25	0.87	2005, 2007, 2009, 2011
ZBTB38	ENST00000514251.1	zinc finger and BTB domain containing 38	1270	1	1	0	0	0	0	0	0	0	hsa-miR-200b-3p	0.0546	0.3044	0.8445	-0.19	-0.19	0.86	2007, 2009, 2011
SYT1	ENST00000457153.2	synaptotagmin I	13	2	0	1	1	0	0	0	0	1	hsa-miR-429	0.0117	0.0837	0.5056	-0.19	-0.19	0.73	2005, 2007, 2009, 2011
DCAF17	ENST00000375255.3	DDB1 and CUL4 associated factor 17	49	1	1	0	0	1	0	1	0	2	hsa-miR-200b-3p	0.0078	0.0542	0.2965	-0.19	-0.28	0.29	NULL
PTPN14	ENST00000366956.5	protein tyrosine phosphatase, non-receptor type 14	301	2	0	2	0	2	0	1	1	1	hsa-miR-200b-3p	0.0427	0.2987	1.6117	-0.19	-0.21	0.72	2011
R3HDM2	ENST00000347140.3	R3H domain containing 2	5	1	0	1	0	0	0	0	0	0	hsa-miR-200b-3p	0.0079	0.0555	0.3052	-0.19	-0.19	0.59	2007, 2009, 2011
CPED1	ENST00000310396.5	cadherin-like and PC-esterase domain containing 1	77	1	1	0	0	3	0	1	2	0	hsa-miR-200b-3p	0.0164	0.1148	0.6213	-0.19	-0.2	< 0.1	2009, 2011
KRAS	ENST00000256078.4	Kirsten rat sarcoma viral oncogene homolog	40	1	0	1	0	0	0	0	0	0	hsa-miR-200b-3p	0.0066	0.0475	0.2839	-0.19	-0.19	0.88	2005, 2007, 2009, 2011
DUSP7	ENST00000495880.1	dual specificity phosphatase 7	68	1	0	1	0	0	0	0	0	0	hsa-miR-200b-3p	0.0044	0.0313	0.1926	-0.19	-0.19	0.54	2011
BMI1	ENST00000376663.3	BMI1 polycomb ring finger oncogene	200	1	0	1	0	0	0	0	0	0	hsa-miR-200b-3p	0.0191	0.1256	0.5145	-0.19	-0.2	0.72	2007, 2009, 2011
CCNT2	ENST00000295238.6	cyclin T2	381	1	0	1	0	1	0	1	0	0	hsa-miR-200b-3p	0.0143	0.0988	0.5096	-0.19	-0.21	0.79	2011
CNTN4	ENST00000427331.1	contactin 4	191	1	0	1	0	0	0	0	0	0	hsa-miR-200b-3p	0.014	0.0967	0.493	-0.19	-0.2	0.81	2005, 2007, 2009, 2011
SRF	ENST00000265354.4	serum response factor (c-fos serum response element-binding transcription factor)	596	1	0	1	0	1	0	0	1	0	hsa-miR-200b-3p	0.015	0.1031	0.5168	-0.19	-0.19	0.62	2005, 2007, 2009, 2011
FIGN	ENST00000333129.3	fidgetin	10	4	2	2	0	1	0	1	0	3	hsa-miR-429	0.0296	0.2012	1.0148	-0.18	-0.22	0.99	2009, 2011
RTF1	ENST00000389629.4	Rtf1, Paf1/RNA polymerase II complex component, homolog (S. cerevisiae)	1869	1	1	0	0	1	0	0	1	0	hsa-miR-429	0.013	0.0898	0.462	-0.18	-0.19	0.9	2007, 2009, 2011
ZNF711	ENST00000360700.4	zinc finger protein 711	5614	1	0	1	0	1	0	0	1	0	hsa-miR-200b-3p	0.0212	0.1461	0.757	-0.18	-0.18	0.69	2007, 2009, 2011
ATL2	ENST00000406122.1	atlastin GTPase 2	1135	1	1	0	0	0	0	0	0	0	hsa-miR-200b-3p	0.0262	0.1696	0.681	-0.18	-0.19	0.7	2009, 2011
RSRC2	ENST00000331738.7	arginine/serine-rich coiled-coil 2	320	1	0	1	0	0	0	0	0	0	hsa-miR-200b-3p	0.012	0.0807	0.3651	-0.18	-0.27	0.86	NULL
DIXDC1	ENST00000440460.2	DIX domain containing 1	307	1	1	0	0	0	0	0	0	2	hsa-miR-429	0.0325	0.2062	0.7921	-0.18	-0.21	0.67	2009, 2011
AC068987.1	ENST00000599343.1	HCG1997999; cDNA FLJ33996 fis, clone DFNES2008881	44	1	0	1	0	1	0	0	1	0	hsa-miR-200b-3p	0.0101	0.0722	0.4331	-0.18	-0.18	0.7	NULL
TARDBP	ENST00000240185.3	TAR DNA binding protein	410	1	0	1	0	0	0	0	0	2	hsa-miR-200b-3p	0.0172	0.115	0.4975	-0.18	-0.19	0.57	2011
RAC1	ENST00000348035.4	ras-related C3 botulinum toxin substrate 1 (rho family, small GTP binding protein Rac1)	739	1	0	1	0	0	0	0	0	0	hsa-miR-200b-3p	0.0078	0.0558	0.3397	-0.18	-0.19	0.63	2005, 2007, 2009, 2011
PPP1R10	ENST00000376511.2	protein phosphatase 1, regulatory subunit 10	893	1	1	0	0	0	0	0	0	1	hsa-miR-200c-3p	0.0124	0.0859	0.4466	-0.18	-0.18	0.67	2011
DACH1	ENST00000305425.4	dachshund homolog 1 (Drosophila)	18	1	1	0	0	0	0	0	0	2	hsa-miR-429	0.0211	0.1455	0.7638	-0.18	-0.18	0.87	2011
BICC1	ENST00000373886.3	bicaudal C homolog 1 (Drosophila)	165	1	1	0	0	1	1	0	0	0	hsa-miR-200b-3p	0.0313	0.2175	1.1422	-0.18	-0.18	< 0.1	NULL
PTBP1	ENST00000350092.4	polypyrimidine tract binding protein 1	7007	1	0	1	0	0	0	0	0	0	hsa-miR-200b-3p	0.0163	0.1122	0.56	-0.18	-0.19	0.89	2005, 2007, 2009, 2011
ZMAT3	ENST00000311417.2	zinc finger, matrin-type 3	459	1	1	0	0	1	0	1	0	1	hsa-miR-200b-3p	0.054	0.3336	1.2242	-0.18	-0.18	< 0.1	2011
VLDLR	ENST00000382100.3	very low density lipoprotein receptor	977	1	0	1	0	2	1	0	1	1	hsa-miR-429	0.0083	0.0592	0.3457	-0.18	-0.34	0.91	2005, 2007, 2009, 2011
SLC1A2	ENST00000278379.3	solute carrier family 1 (glial high affinity glutamate transporter), member 2	5	1	1	0	0	3	0	3	0	2	hsa-miR-429	0.0303	0.2164	1.3077	-0.18	-0.18	0.58	2005, 2007, 2009, 2011
CBX4	ENST00000269397.4	chromobox homolog 4	3211	1	0	0	1	1	0	1	0	0	hsa-miR-200b-3p	0.0074	0.0531	0.3255	-0.18	-0.22	0.36	2005, 2007, 2009, 2011
SMAD2	ENST00000262160.6	SMAD family member 2	1196	1	0	1	0	1	0	0	1	1	hsa-miR-200b-3p	0.0132	0.0919	0.4888	-0.18	-0.37	0.89	2009, 2011
KLF9	ENST00000377126.2	Kruppel-like factor 9	20	1	1	0	0	0	0	0	0	0	hsa-miR-429	0.0109	0.0739	0.3396	-0.18	-0.27	0.49	2005, 2007, 2009, 2011
HOXA5	ENST00000222726.3	homeobox A5	63	1	1	0	0	0	0	0	0	0	hsa-miR-200b-3p	0.0272	0.1714	0.6045	-0.18	-0.18	0.85	2009, 2011
KMT2E	ENST00000334877.4	lysine (K)-specific methyltransferase 2E	654	1	1	0	0	0	0	0	0	0	hsa-miR-200b-3p	0.0173	0.1194	0.6201	-0.18	-0.18	0.9	2009, 2011
CHD2	ENST00000394196.4	chromodomain helicase DNA binding protein 2	1237	2	0	2	0	0	0	0	0	0	hsa-miR-200b-3p	0.0262	0.1866	1.1078	-0.18	-0.18	0.83	2007, 2009, 2011
CSNK1G3	ENST00000360683.2	casein kinase 1, gamma 3	28	2	1	1	0	0	0	0	0	0	hsa-miR-200b-3p	0.0194	0.125	0.4867	-0.18	-0.44	0.8	2007, 2009, 2011
PDS5B	ENST00000315596.10	PDS5, regulator of cohesion maintenance, homolog B (S. cerevisiae)	1493	1	0	1	0	2	0	0	2	2	hsa-miR-429	0.0132	0.0912	0.4653	-0.18	-0.2	0.73	2005, 2007, 2009, 2011
QKI	ENST00000392127.2	QKI, KH domain containing, RNA binding	323	4	2	1	1	2	0	1	1	8	hsa-miR-200b-3p	0.0436	0.2923	1.4261	-0.18	-0.36	> 0.99	2005, 2007, 2011
ADCY2	ENST00000338316.4	adenylate cyclase 2 (brain)	13	1	0	1	0	0	0	0	0	1	hsa-miR-200b-3p	0.0155	0.1059	0.5071	-0.18	-0.18	0.92	2005, 2007, 2009, 2011
RASA2	ENST00000286364.3	RAS p21 protein activator 2	170	2	1	0	1	0	0	0	0	1	hsa-miR-429	0.0262	0.1756	0.8207	-0.18	-0.18	0.91	NULL
BRMS1L	ENST00000216807.7	breast cancer metastasis-suppressor 1-like	230	1	0	1	0	1	0	1	0	3	hsa-miR-200c-3p	0.012	0.0845	0.4756	-0.18	-0.2	0.9	2007
DR1	ENST00000370272.4	down-regulator of transcription 1, TBP-binding (negative cofactor 2)	2994	1	0	0	1	5	0	1	4	5	hsa-miR-200b-3p	0.0081	0.0593	0.4002	-0.18	-0.47	0.3	NULL
CDR2	ENST00000268383.2	cerebellar degeneration-related protein 2, 62kDa	70	1	0	1	0	0	0	0	0	0	hsa-miR-429	0.0082	0.0578	0.3208	-0.18	-0.21	0.63	2005, 2007, 2009, 2011
CDC73	ENST00000367435.3	cell division cycle 73	579	2	1	0	1	3	0	2	1	4	hsa-miR-200b-3p	0.0217	0.1448	0.7056	-0.18	-1.04	0.95	2011
PIKFYVE	ENST00000264380.4	phosphoinositide kinase, FYVE finger containing	107	1	0	1	0	1	1	0	0	1	hsa-miR-429	0.0162	0.1165	0.7282	-0.18	-0.18	0.59	2005, 2007, 2009, 2011
GPR107	ENST00000372410.3	G protein-coupled receptor 107	1429	1	0	1	0	2	0	2	0	2	hsa-miR-200b-3p	0.0252	0.1764	0.9495	-0.18	-0.2	0.81	2009, 2011
NPTX1	ENST00000306773.4	neuronal pentraxin I	1876	1	1	0	0	0	0	0	0	1	hsa-miR-429	0.0154	0.1049	0.5079	-0.18	-0.18	0.81	2005, 2007, 2009, 2011
GATA2	ENST00000341105.2	GATA binding protein 2	231	1	0	1	0	0	0	0	0	0	hsa-miR-200c-3p	0.0065	0.0462	0.2638	-0.18	-0.18	0.9	2011
CNOT4	ENST00000541284.1	CCR4-NOT transcription complex, subunit 4	27	1	0	1	0	0	0	0	0	1	hsa-miR-429	0.0093	0.0659	0.374	-0.18	-0.18	0.74	2005, 2007, 2009, 2011
FOXF2	ENST00000259806.1	forkhead box F2	2955	1	0	1	0	0	0	0	0	0	hsa-miR-429	0.0073	0.0515	0.2875	-0.18	-0.18	0.43	2009, 2011
ETV5	ENST00000306376.5	ets variant 5	1085	1	0	1	0	1	0	0	1	0	hsa-miR-200b-3p	0.0138	0.0975	0.5645	-0.18	-0.18	0.63	2005, 2007, 2009, 2011
GBX2	ENST00000551105.1	gastrulation brain homeobox 2	53	1	0	1	0	0	0	0	0	0	hsa-miR-200b-3p	0.01	0.0688	0.3422	-0.18	-0.2	0.62	NULL
SLC24A4	ENST00000393265.2	solute carrier family 24 (sodium/potassium/calcium exchanger), member 4	5	2	1	1	0	0	0	0	0	0	hsa-miR-200b-3p	0.0846	0.4099	0.8848	-0.18	-0.32	0.99	2009, 2011
DNMT3A	ENST00000380746.4	DNA (cytosine-5-)-methyltransferase 3 alpha	221	1	0	1	0	0	0	0	0	0	hsa-miR-200b-3p	0.0142	0.096	0.4386	-0.18	-0.18	0.78	2005, 2007, 2011
DLGAP2	ENST00000421627.2	discs, large (Drosophila) homolog-associated protein 2	5	1	0	1	0	2	0	2	0	1	hsa-miR-200b-3p	0.0217	0.1515	0.8029	-0.17	-0.17	0.53	2009, 2011
ATXN1	ENST00000244769.4	ataxin 1	106	1	0	1	0	2	0	1	1	3	hsa-miR-200b-3p	0.0158	0.1135	0.6996	-0.17	-0.18	0.79	2005, 2007, 2009, 2011
MED13	ENST00000397786.2	mediator complex subunit 13	561	2	0	1	1	1	0	1	0	1	hsa-miR-429	0.0134	0.0966	0.6056	-0.17	-0.19	0.79	2005, 2007, 2009, 2011
PHTF2	ENST00000416283.2	putative homeodomain transcription factor 2	1730	1	1	0	0	0	0	0	0	1	hsa-miR-200c-3p	0.0285	0.1865	0.7943	-0.17	-0.17	0.51	2005, 2007, 2009, 2011
ZNF217	ENST00000371471.2	zinc finger protein 217	668	1	1	0	0	0	0	0	0	1	hsa-miR-429	0.0208	0.1387	0.6198	-0.17	-0.17	0.8	2005, 2007, 2009, 2011
ZNF280C	ENST00000370978.4	zinc finger protein 280C	138	1	0	1	0	1	0	1	0	1	hsa-miR-429	0.0089	0.0628	0.3506	-0.17	-0.19	0.81	2009, 2011
RPE	ENST00000429907.1	ribulose-5-phosphate-3-epimerase	333	1	0	1	0	1	0	0	1	0	hsa-miR-200b-3p	0.008	0.0571	0.3389	-0.17	-0.23	0.42	NULL
CCNA2	ENST00000274026.5	cyclin A2	1162	1	0	0	1	1	0	1	0	0	hsa-miR-429	0.0027	0.0195	0.1327	-0.17	-0.25	0.14	2011
NOVA2	ENST00000263257.5	neuro-oncological ventral antigen 2	7	2	1	1	0	2	0	0	2	0	hsa-miR-429	0.0278	0.1816	0.7678	-0.17	-0.26	0.93	NULL
ANKH	ENST00000284268.6	ANKH inorganic pyrophosphate transport regulator	770	1	0	1	0	0	0	0	0	2	hsa-miR-200b-3p	0.017	0.1096	0.4321	-0.17	-0.26	0.7	2009, 2011
PARD6B	ENST00000371610.2	par-6 family cell polarity regulator beta	277	1	0	1	0	0	0	0	0	1	hsa-miR-200b-3p	0.011	0.0754	0.3671	-0.17	-0.24	0.91	2007, 2009, 2011
NPC1	ENST00000269228.5	Niemann-Pick disease, type C1	257	1	1	0	0	0	0	0	0	0	hsa-miR-200b-3p	0.027	0.1708	0.6192	-0.17	-0.17	0.64	2005, 2007, 2009, 2011
FAM60A	ENST00000539409.1	family with sequence similarity 60, member A	58	1	0	1	0	1	0	0	1	1	hsa-miR-429	0.0072	0.0516	0.3265	-0.17	-0.27	0.51	2009, 2011
HCFC2	ENST00000229330.4	host cell factor C2	46	1	0	1	0	0	0	0	0	4	hsa-miR-429	0.0096	0.0667	0.3558	-0.17	-0.27	0.8	2011
THRA	ENST00000450525.2	thyroid hormone receptor, alpha	547	2	1	1	0	2	0	2	0	0	hsa-miR-200b-3p	0.0431	0.2817	1.1994	-0.17	-0.19	0.92	NULL
POLK	ENST00000241436.4	polymerase (DNA directed) kappa	294	1	1	0	0	3	0	1	2	0	hsa-miR-429	0.0077	0.0555	0.3635	-0.17	-0.22	0.14	2005, 2007, 2011
LAMC1	ENST00000258341.4	laminin, gamma 1 (formerly LAMB2)	1082	2	0	2	0	0	0	0	0	0	hsa-miR-429	0.0089	0.0624	0.3465	-0.17	-0.35	0.92	2005, 2007, 2009, 2011
COMMD3-BMI1	ENST00000602390.1	COMMD3-BMI1 readthrough	195	1	0	1	0	0	0	0	0	0	hsa-miR-200b-3p	0.0191	0.1254	0.5139	-0.17	-0.18	0.72	2011
KIAA1456	ENST00000524591.2	KIAA1456	24	1	1	0	0	1	0	0	1	0	hsa-miR-429	0.0178	0.1209	0.579	-0.17	-0.17	0.79	2005, 2007, 2009, 2011
VAT1L	ENST00000302536.2	vesicle amine transport 1-like	123	1	1	0	0	0	0	0	0	1	hsa-miR-200b-3p	0.0451	0.2627	0.7894	-0.17	-0.17	0.9	2005, 2007, 2009, 2011
DOT1L	ENST00000398665.3	DOT1-like histone H3K79 methyltransferase	439	1	0	1	0	0	0	0	0	1	hsa-miR-429	0.0057	0.0412	0.2659	-0.17	-0.18	0.89	2009, 2011
ZBTB5	ENST00000307750.4	zinc finger and BTB domain containing 5	281	1	0	1	0	1	0	0	1	1	hsa-miR-200b-3p	0.0186	0.1265	0.6069	-0.17	-0.17	0.72	2009, 2011
FUT4	ENST00000358752.2	fucosyltransferase 4 (alpha (1,3) fucosyltransferase, myeloid-specific)	354	1	0	1	0	3	0	1	2	2	hsa-miR-429	0.0034	0.0245	0.1585	-0.17	-0.26	0.68	NULL
CCDC177	ENST00000599174.1	Homo sapiens coiled-coil domain containing 177 (CCDC177), mRNA.	0	1	1	0	0	1	0	1	0	0	hsa-miR-200b-3p	0.0373	0.2446	0.9988	-0.17	-0.17	0.32	NULL
NCOA7	ENST00000392477.2	nuclear receptor coactivator 7	2967	1	0	1	0	0	0	0	0	0	hsa-miR-200b-3p	0.0214	0.1409	0.5984	-0.17	-0.17	0.75	2005, 2007, 2009, 2011
MATR3	ENST00000510056.1	matrin 3	216	1	1	0	0	0	0	0	0	1	hsa-miR-200b-3p	0.0222	0.1431	0.5467	-0.17	-0.18	0.9	2005, 2007, 2009, 2011
FOXN2	ENST00000340553.3	forkhead box N2	441	1	0	0	1	1	1	0	0	2	hsa-miR-200b-3p	0.0235	0.1624	0.8595	-0.17	-0.17	0.14	2007, 2009, 2011
PIP4K2B	ENST00000269554.3	phosphatidylinositol-5-phosphate 4-kinase, type II, beta	148	1	0	1	0	0	0	0	0	1	hsa-miR-429	0.0138	0.0925	0.4125	-0.17	-0.2	0.9	2011
LRRTM3	ENST00000361320.4	leucine rich repeat transmembrane neuronal 3	5	1	0	1	0	0	0	0	0	0	hsa-miR-200b-3p	0.0167	0.1141	0.5478	-0.17	-0.17	0.86	2007, 2009, 2011
SYVN1	ENST00000294256.8	synovial apoptosis inhibitor 1, synoviolin	95	1	1	0	0	0	0	0	0	0	hsa-miR-200b-3p	0.0352	0.2122	0.6656	-0.17	-0.17	0.85	2005, 2007, 2009, 2011
GALNT2	ENST00000366672.4	UDP-N-acetyl-alpha-D-galactosamine:polypeptide N-acetylgalactosaminyltransferase 2 (GalNAc-T2)	2834	1	0	1	0	0	0	0	0	1	hsa-miR-200b-3p	0.0132	0.0906	0.4438	-0.17	-0.17	0.53	2009, 2011
PIK3CB	ENST00000477593.1	phosphatidylinositol-4,5-bisphosphate 3-kinase, catalytic subunit beta	437	1	0	1	0	1	0	1	0	3	hsa-miR-200c-3p	0.0106	0.0744	0.3978	-0.16	-0.2	0.8	NULL
CYP1B1	ENST00000260630.3	cytochrome P450, family 1, subfamily B, polypeptide 1	111	1	0	1	0	2	0	1	1	3	hsa-miR-200b-3p	0.0188	0.1341	0.8009	-0.16	-0.19	0.5	2005, 2007, 2009, 2011
MYZAP	ENST00000267853.5	myocardial zonula adherens protein	10	1	0	0	1	0	0	0	0	0	hsa-miR-200c-3p	0.0069	0.0497	0.3056	-0.16	-0.16	0.14	NULL
EIF2B5	ENST00000273783.3	eukaryotic translation initiation factor 2B, subunit 5 epsilon, 82kDa	789	1	0	1	0	0	0	0	0	0	hsa-miR-200b-3p	0.0101	0.0702	0.3582	-0.16	-0.16	0.57	2005, 2007, 2009, 2011
WDR45B	ENST00000392325.4	WD repeat domain 45B	962	1	1	0	0	0	0	0	0	0	hsa-miR-200b-3p	0.0089	0.0619	0.3278	-0.16	-0.16	< 0.1	2009, 2011
DCUN1D1	ENST00000292782.4	DCN1, defective in cullin neddylation 1, domain containing 1	267	1	0	1	0	0	0	0	0	1	hsa-miR-200b-3p	0.0092	0.0651	0.3763	-0.16	-0.16	0.86	2007
ZNF697	ENST00000421812.2	zinc finger protein 697	43	1	1	0	0	2	0	2	0	0	hsa-miR-200b-3p	0.0887	0.4621	1.2655	-0.16	-0.16	0.85	2009, 2011
KCND2	ENST00000331113.4	potassium voltage-gated channel, Shal-related subfamily, member 2	5	1	0	1	0	1	0	1	0	0	hsa-miR-429	0.0094	0.0676	0.4222	-0.16	-0.16	0.56	2005, 2007
WWC3	ENST00000380861.4	WWC family member 3	11	1	0	1	0	0	0	0	0	1	hsa-miR-200b-3p	0.0329	0.1954	0.6103	-0.16	-0.2	0.87	2009, 2011
CDYL2	ENST00000570137.2	chromodomain protein, Y-like 2	239	2	0	2	0	0	0	0	0	2	hsa-miR-200b-3p	0.0178	0.1241	0.6694	-0.16	-0.21	0.99	NULL
GLIPR2	ENST00000396613.3	GLI pathogenesis-related 2	218	1	0	1	0	0	0	0	0	0	hsa-miR-429	0.0041	0.0296	0.1841	-0.16	-0.16	< 0.1	NULL
PHF21A	ENST00000257821.4	PHD finger protein 21A	301	1	0	1	0	0	0	0	0	0	hsa-miR-200b-3p	0.0254	0.1606	0.5727	-0.16	-0.17	0.89	2005, 2007, 2009, 2011
PAG1	ENST00000220597.4	phosphoprotein associated with glycosphingolipid microdomains 1	53	1	0	1	0	1	1	0	0	5	hsa-miR-200b-3p	0.0241	0.1646	0.8303	-0.16	-0.18	0.78	2009, 2011
TBP	ENST00000230354.6	TATA box binding protein	1997	1	0	1	0	1	0	1	0	0	hsa-miR-200b-3p	0.006	0.043	0.2535	-0.16	-0.34	0.58	2005, 2007, 2009, 2011
PVRL4	ENST00000368012.3	poliovirus receptor-related 4	6	1	1	0	0	0	0	0	0	0	hsa-miR-429	0.0216	0.1408	0.5577	-0.16	-0.16	0.9	2009, 2011
ZC3H15	ENST00000337859.6	zinc finger CCCH-type containing 15	395	1	0	1	0	3	1	2	0	1	hsa-miR-429	0.0048	0.0346	0.2156	-0.16	-0.38	0.54	2007
UNC119B	ENST00000344651.4	unc-119 homolog B (C. elegans)	5	1	0	1	0	1	0	0	1	0	hsa-miR-429	0.007	0.0509	0.3434	-0.16	-0.16	0.35	NULL
CDR2L	ENST00000337231.5	cerebellar degeneration-related protein 2-like	28	1	0	1	0	0	0	0	0	0	hsa-miR-200b-3p	0.0099	0.0679	0.3314	-0.16	-0.19	0.67	2009, 2011
NEK9	ENST00000238616.5	NIMA-related kinase 9	733	1	0	1	0	0	0	0	0	3	hsa-miR-200b-3p	0.0195	0.1328	0.6446	-0.16	-0.16	0.82	2011
NRBF2	ENST00000277746.6	nuclear receptor binding factor 2	11	1	0	1	0	0	0	0	0	0	hsa-miR-200b-3p	0.0033	0.024	0.1536	-0.16	-0.16	0.49	2009, 2011
CAMSAP2	ENST00000358823.2	calmodulin regulated spectrin-associated protein family, member 2	235	1	0	1	0	2	0	1	1	1	hsa-miR-200b-3p	0.0178	0.1273	0.7744	-0.16	-0.18	0.55	2007
TMEM178A	ENST00000281961.2	transmembrane protein 178A	141	1	0	1	0	0	0	0	0	0	hsa-miR-200b-3p	0.0123	0.0845	0.4057	-0.16	-0.16	0.38	2011
TRIM62	ENST00000291416.5	tripartite motif containing 62	28	1	0	1	0	0	0	0	0	0	hsa-miR-200c-3p	0.013	0.0898	0.45	-0.16	-0.16	0.53	2009, 2011
UGCG	ENST00000374279.3	UDP-glucose ceramide glucosyltransferase	1200	1	0	0	1	1	0	0	1	3	hsa-miR-429	0.0105	0.0765	0.5269	-0.16	-0.16	0.27	2009, 2011
INHBA	ENST00000242208.4	inhibin, beta A	1260	2	0	2	0	1	0	1	0	2	hsa-miR-200b-3p	0.0164	0.1179	0.7259	-0.16	-0.19	0.74	NULL
SPAST	ENST00000315285.3	spastin	239	1	0	1	0	0	0	0	0	1	hsa-miR-200b-3p	0.0187	0.1253	0.5588	-0.16	-0.16	0.7	2009, 2011
ST6GALNAC5	ENST00000477717.1	ST6 (alpha-N-acetyl-neuraminyl-2,3-beta-galactosyl-1,3)-N-acetylgalactosaminide alpha-2,6-sialyltransferase 5	7	1	0	1	0	0	0	0	0	2	hsa-miR-200b-3p	0.0114	0.0802	0.4518	-0.16	-0.16	0.9	2005, 2007, 2009, 2011
PHLDB1	ENST00000361417.2	pleckstrin homology-like domain, family B, member 1	126	1	0	1	0	0	0	0	0	0	hsa-miR-429	0.0121	0.0816	0.3715	-0.16	-0.2	0.81	2005, 2007, 2009, 2011
TUBB3	ENST00000315491.7	Tubulin beta-3 chain	11	1	0	1	0	0	0	0	0	0	hsa-miR-200b-3p	0.0099	0.0688	0.3532	-0.16	-0.16	0.36	2005, 2007, 2009, 2011
VASH1	ENST00000167106.4	vasohibin 1	39	2	0	2	0	0	0	0	0	1	hsa-miR-200b-3p	0.0324	0.2178	0.9754	-0.16	-0.16	0.91	2007, 2009, 2011
CECR2	ENST00000400573.5	cat eye syndrome chromosome region, candidate 2	46	2	1	0	1	0	0	0	0	0	hsa-miR-200b-3p	0.0351	0.2213	0.8825	-0.16	-0.18	0.89	2009, 2011
PPP2R2C	ENST00000335585.5	protein phosphatase 2, regulatory subunit B, gamma	115	1	1	0	0	0	0	0	0	0	hsa-miR-200b-3p	0.0181	0.1214	0.5437	-0.15	-0.15	0.89	2005, 2007, 2009, 2011
ARRDC3	ENST00000265138.3	arrestin domain containing 3	1313	1	0	1	0	0	0	0	0	0	hsa-miR-200b-3p	0.0081	0.0576	0.3257	-0.15	-0.15	0.56	2011
PTP4A1	ENST00000370651.3	protein tyrosine phosphatase type IVA, member 1	5740	1	0	1	0	0	0	0	0	2	hsa-miR-200c-3p	0.0139	0.0982	0.5544	-0.15	-0.16	0.38	2009, 2011
GABPA	ENST00000354828.3	GA binding protein transcription factor, alpha subunit 60kDa	8	1	1	0	0	0	0	0	0	0	hsa-miR-200b-3p	0.0269	0.1729	0.674	-0.15	-0.15	0.88	2005, 2007, 2009, 2011
TBC1D22B	ENST00000373491.3	TBC1 domain family, member 22B	127	1	0	1	0	0	0	0	0	0	hsa-miR-200b-3p	0.0169	0.1182	0.6252	-0.15	-0.15	0.8	2005, 2007, 2009, 2011
CTNND2	ENST00000304623.8	catenin (cadherin-associated protein), delta 2	25	1	0	1	0	0	0	0	0	1	hsa-miR-429	0.017	0.1156	0.5574	-0.15	-0.15	0.73	2007, 2009, 2011
YWHAQ	ENST00000381844.4	tyrosine 3-monooxygenase/tryptophan 5-monooxygenase activation protein, theta polypeptide	473	1	0	0	1	1	0	0	1	1	hsa-miR-200c-3p	0.006	0.0438	0.297	-0.15	-0.15	0.27	2009, 2011
ZYG11B	ENST00000294353.6	zyg-11 family member B, cell cycle regulator	975	1	1	0	0	2	0	1	1	2	hsa-miR-429	0.0186	0.1332	0.8029	-0.15	-0.15	< 0.1	2011
TLN2	ENST00000561311.1	talin 2	371	1	1	0	0	0	0	0	0	0	hsa-miR-200c-3p	0.0312	0.1927	0.649	-0.15	-0.15	0.9	2005, 2007, 2009, 2011
WBP1L	ENST00000369889.4	WW domain binding protein 1-like	5	1	0	1	0	0	0	0	0	0	hsa-miR-200b-3p	0.0092	0.0639	0.3354	-0.15	-0.15	0.62	2009, 2011
TTC5	ENST00000258821.3	tetratricopeptide repeat domain 5	11	1	0	1	0	1	0	0	1	1	hsa-miR-200b-3p	0.0169	0.1155	0.5803	-0.15	-0.24	0.87	2009, 2011
PRDM1	ENST00000369089.3	PR domain containing 1, with ZNF domain	48	1	0	1	0	1	0	0	1	0	hsa-miR-200b-3p	0.0148	0.1022	0.5182	-0.15	-0.19	0.62	2005, 2007, 2009, 2011
NCOA3	ENST00000341724.6	nuclear receptor coactivator 3	282	1	0	1	0	2	0	2	0	0	hsa-miR-200b-3p	0.0228	0.1605	0.8978	-0.15	-0.2	0.64	2009, 2011
THSD7A	ENST00000423059.4	thrombospondin, type I, domain containing 7A	5	2	0	2	0	2	2	0	0	2	hsa-miR-429	0.0284	0.2021	1.1935	-0.15	-0.15	0.84	2011
GABBR2	ENST00000259455.2	gamma-aminobutyric acid (GABA) B receptor, 2	214	1	0	1	0	0	0	0	0	1	hsa-miR-200b-3p	0.0197	0.1316	0.5889	-0.15	-0.15	0.82	2007, 2009, 2011
N4BP2	ENST00000261435.6	NEDD4 binding protein 2	16	1	1	0	0	2	0	1	1	1	hsa-miR-200b-3p	0.0514	0.3314	1.4085	-0.15	-0.15	0.81	2011
ELK3	ENST00000228741.3	ELK3, ETS-domain protein (SRF accessory protein 2)	2719	1	0	0	1	0	0	0	0	0	hsa-miR-429	0.0072	0.0524	0.3585	-0.15	-0.15	0.14	NULL
PIP4K2A	ENST00000376573.4	phosphatidylinositol-5-phosphate 4-kinase, type II, alpha	632	1	0	1	0	0	0	0	0	0	hsa-miR-200b-3p	0.0101	0.0721	0.4226	-0.15	-0.15	0.62	2009, 2011
SPAG9	ENST00000262013.7	sperm associated antigen 9	509	2	0	1	1	0	0	0	0	1	hsa-miR-200b-3p	0.0207	0.1373	0.6469	-0.15	-0.26	0.88	2011
GPR173	ENST00000332582.4	G protein-coupled receptor 173	99	1	0	1	0	0	0	0	0	0	hsa-miR-429	0.0045	0.0321	0.1869	-0.15	-0.2	0.58	2011
ANKRD28	ENST00000399451.2	ankyrin repeat domain 28	798	1	0	1	0	1	0	1	0	0	hsa-miR-200b-3p	0.0151	0.103	0.5007	-0.15	-0.19	0.84	2007, 2009, 2011
TRHDE	ENST00000261180.4	thyrotropin-releasing hormone degrading enzyme	34	1	0	1	0	4	0	1	3	2	hsa-miR-200b-3p	0.0158	0.1094	0.5534	-0.15	-0.31	0.5	NULL
ARID4A	ENST00000431317.2	AT rich interactive domain 4A (RBP1-like)	33	1	1	0	0	0	0	0	0	1	hsa-miR-429	0.006	0.0439	0.3031	-0.15	-0.15	< 0.1	NULL
GOLGA1	ENST00000373555.4	golgin A1	334	1	0	1	0	1	0	1	0	0	hsa-miR-200b-3p	0.0138	0.0945	0.4575	-0.15	-0.22	0.9	2009, 2011
AFF3	ENST00000409236.2	AF4/FMR2 family, member 3	296	1	1	0	0	0	0	0	0	0	hsa-miR-200b-3p	0.0447	0.2617	0.7961	-0.15	-0.15	0.82	2007, 2009, 2011
RIPK2	ENST00000220751.4	receptor-interacting serine-threonine kinase 2	312	1	0	1	0	1	0	0	1	0	hsa-miR-200b-3p	0.0049	0.0342	0.1792	-0.15	-0.38	0.58	2009, 2011
PEAK1	ENST00000312493.4	pseudopodium-enriched atypical kinase 1	209	1	1	0	0	1	0	1	0	1	hsa-miR-429	0.0133	0.0962	0.6173	-0.15	-0.15	0.79	2009, 2011
GPATCH8	ENST00000591680.1	G patch domain containing 8	337	1	1	0	0	1	0	1	0	0	hsa-miR-200b-3p	0.0245	0.1554	0.6007	-0.15	-0.21	0.7	2009, 2011
HOOK1	ENST00000371208.3	hook microtubule-tethering protein 1	804	1	1	0	0	1	0	0	1	4	hsa-miR-429	0.0247	0.1661	0.7842	-0.15	-0.15	0.53	2009, 2011
REEP1	ENST00000165698.5	receptor accessory protein 1	49	2	0	2	0	0	0	0	0	0	hsa-miR-200b-3p	0.0112	0.0779	0.4124	-0.15	-0.34	0.92	2007, 2009, 2011
GLCCI1	ENST00000223145.5	glucocorticoid induced transcript 1	654	1	0	1	0	0	0	0	0	0	hsa-miR-200b-3p	0.0125	0.0859	0.4253	-0.14	-0.2	0.68	2007, 2009, 2011
WDR82	ENST00000296490.3	WD repeat domain 82	319	2	1	1	0	1	0	0	1	0	hsa-miR-200b-3p	0.0493	0.2967	1.0323	-0.14	-0.15	0.98	2007, 2009, 2011
NEK10	ENST00000295720.6	NIMA-related kinase 10	66	2	1	1	0	0	0	0	0	2	hsa-miR-429	0.0075	0.0528	0.3072	-0.14	-0.3	0.88	NULL
ZFAND5	ENST00000237937.3	zinc finger, AN1-type domain 5	2522	1	0	1	0	1	0	0	1	2	hsa-miR-429	0.0092	0.0649	0.3691	-0.14	-0.24	0.61	2009, 2011
CACNA1C	ENST00000399655.1	calcium channel, voltage-dependent, L type, alpha 1C subunit	69	1	0	1	0	0	0	0	0	0	hsa-miR-200b-3p	0.0144	0.0956	0.4198	-0.14	-0.21	0.91	2011
C10orf118	ENST00000543782.1	chromosome 10 open reading frame 118	146	1	1	0	0	2	0	0	2	0	hsa-miR-429	0.0089	0.0647	0.4298	-0.14	-0.16	0.14	2011
PDPK1	ENST00000441549.3	3-phosphoinositide dependent protein kinase-1	104	1	0	1	0	0	0	0	0	0	hsa-miR-200b-3p	0.0143	0.0964	0.44	-0.14	-0.15	0.65	2005, 2007, 2009, 2011
SBSPON	ENST00000297354.6	somatomedin B and thrombospondin, type 1 domain containing	8	1	1	0	0	1	0	1	0	0	hsa-miR-429	0.0071	0.0501	0.2747	-0.14	-0.25	0.14	2011
PPP1R9B	ENST00000316878.6	protein phosphatase 1, regulatory subunit 9B	120	1	0	1	0	0	0	0	0	0	hsa-miR-200b-3p	0.0228	0.147	0.5637	-0.14	-0.14	0.56	2007, 2009, 2011
ATP11C	ENST00000327569.3	ATPase, class VI, type 11C	590	1	1	0	0	1	0	1	0	1	hsa-miR-200b-3p	0.0566	0.3518	1.3977	-0.14	-0.14	0.19	2009, 2011
CHST2	ENST00000309575.3	carbohydrate (N-acetylglucosamine-6-O) sulfotransferase 2	154	1	0	0	1	0	0	0	0	0	hsa-miR-200b-3p	0.0021	0.0154	0.1013	-0.14	-0.18	0.14	2007, 2009, 2011
CLIP1	ENST00000361654.4	CAP-GLY domain containing linker protein 1	17	1	1	0	0	0	0	0	0	1	hsa-miR-200b-3p	0.0254	0.154	0.5337	-0.14	-0.24	0.78	2007, 2009, 2011
PPFIBP1	ENST00000318304.8	PTPRF interacting protein, binding protein 1 (liprin beta 1)	341	1	0	1	0	1	0	0	1	1	hsa-miR-429	0.0151	0.1056	0.5764	-0.14	-0.19	0.48	2009
STARD13	ENST00000336934.5	StAR-related lipid transfer (START) domain containing 13	314	1	0	1	0	0	0	0	0	0	hsa-miR-200b-3p	0.009	0.062	0.3177	-0.14	-0.21	0.69	2009, 2011
ZMYM4	ENST00000314607.6	zinc finger, MYM-type 4	280	1	1	0	0	0	0	0	0	0	hsa-miR-200b-3p	0.0459	0.2634	0.7628	-0.14	-0.15	0.89	2007, 2009, 2011
XIAP	ENST00000371199.3	X-linked inhibitor of apoptosis	153	1	0	1	0	0	0	0	0	4	hsa-miR-200b-3p	0.0216	0.1475	0.7571	-0.14	-0.22	0.83	2011
MOB4	ENST00000233892.4	MOB family member 4, phocein	123	1	0	0	1	0	0	0	0	3	hsa-miR-429	0.0066	0.048	0.3235	-0.14	-0.14	0.14	2005, 2007, 2011
UBQLN1	ENST00000376395.4	ubiquilin 1	471	1	0	1	0	1	0	1	0	1	hsa-miR-200b-3p	0.0108	0.0767	0.4461	-0.14	-0.17	0.42	2005, 2007, 2011
FAM19A5	ENST00000358295.5	family with sequence similarity 19 (chemokine (C-C motif)-like), member A5	14	1	0	1	0	1	0	0	1	0	hsa-miR-429	0.0068	0.0474	0.2632	-0.14	-0.43	0.72	2009, 2011
ACTR3	ENST00000263238.2	ARP3 actin-related protein 3 homolog (yeast)	816	1	0	1	0	0	0	0	0	0	hsa-miR-200b-3p	0.0236	0.1635	0.872	-0.14	-0.14	0.92	2011
SDK2	ENST00000392650.3	sidekick cell adhesion molecule 2	8	1	0	1	0	0	0	0	0	1	hsa-miR-200b-3p	0.0118	0.0816	0.4172	-0.14	-0.14	0.7	2011
PCSK5	ENST00000376752.4	proprotein convertase subtilisin/kexin type 5	68	1	0	1	0	0	0	0	0	0	hsa-miR-200b-3p	0.0162	0.1087	0.474	-0.14	-0.14	0.84	NULL
CASD1	ENST00000297273.4	CAS1 domain containing 1	270	1	0	1	0	0	0	0	0	1	hsa-miR-200b-3p	0.0162	0.1132	0.6209	-0.14	-0.14	0.83	2011
FERMT2	ENST00000395631.2	fermitin family member 2	5888	1	0	1	0	0	0	0	0	1	hsa-miR-200b-3p	0.0163	0.1127	0.5902	-0.14	-0.15	0.37	2005, 2007
C7orf43	ENST00000394035.2	chromosome 7 open reading frame 43	5436	1	0	1	0	0	0	0	0	0	hsa-miR-200b-3p	0.0057	0.0409	0.2396	-0.14	-0.14	0.67	2007, 2009, 2011
APAF1	ENST00000333991.1	apoptotic peptidase activating factor 1	23	1	0	1	0	1	0	0	1	0	hsa-miR-200b-3p	0.019	0.1315	0.6877	-0.14	-0.14	0.5	2009, 2011
SMAD9	ENST00000399275.2	SMAD family member 9	62	1	0	1	0	1	0	1	0	0	hsa-miR-200b-3p	0.0167	0.1177	0.6501	-0.14	-0.16	0.37	NULL
HIPK1	ENST00000369558.1	homeodomain interacting protein kinase 1	930	1	0	1	0	0	0	0	0	3	hsa-miR-200b-3p	0.0128	0.0913	0.544	-0.14	-0.14	0.4	2005, 2007, 2011
KCND3	ENST00000369697.1	potassium voltage-gated channel, Shal-related subfamily, member 3	23	1	0	1	0	1	0	0	1	1	hsa-miR-200b-3p	0.0187	0.1285	0.6481	-0.14	-0.14	0.85	NULL
OXR1	ENST00000312046.6	oxidation resistance 1	27	1	1	0	0	0	0	0	0	0	hsa-miR-200b-3p	0.0486	0.2746	0.7419	-0.14	-0.14	0.84	2007, 2009, 2011
FBXO22	ENST00000308275.3	F-box protein 22	1310	1	0	1	0	2	0	0	2	2	hsa-miR-200b-3p	0.009	0.0618	0.325	-0.14	-0.62	0.35	2011
EGR3	ENST00000519492.1	early growth response 3	21	1	0	1	0	0	0	0	0	0	hsa-miR-429	0.0028	0.0201	0.1269	-0.13	-0.18	0.55	2005, 2007, 2009, 2011
DOCK4	ENST00000428084.1	dedicator of cytokinesis 4	211	1	1	0	0	1	0	0	1	1	hsa-miR-200b-3p	0.0284	0.1946	1.0099	-0.13	-0.14	0.44	2007, 2009, 2011
MAP3K1	ENST00000399503.3	mitogen-activated protein kinase kinase kinase 1, E3 ubiquitin protein ligase	137	1	1	0	0	0	0	0	0	1	hsa-miR-429	0.0306	0.1976	0.808	-0.13	-0.14	0.86	2009, 2011
DLC1	ENST00000276297.4	deleted in liver cancer 1	970	1	1	0	0	1	0	1	0	1	hsa-miR-429	0.0174	0.1194	0.6065	-0.13	-0.18	0.88	2005, 2007, 2009, 2011
MARCH8	ENST00000453424.2	membrane-associated ring finger (C3HC4) 8, E3 ubiquitin protein ligase	48	1	1	0	0	0	0	0	0	0	hsa-miR-200b-3p	0.0189	0.1244	0.5122	-0.13	-0.13	0.9	NULL
CASR	ENST00000498619.1	calcium-sensing receptor	5	1	1	0	0	0	0	0	0	0	hsa-miR-429	0.011	0.0767	0.3998	-0.13	-0.13	0.84	2005, 2007, 2009, 2011
PAK6	ENST00000260404.4	p21 protein (Cdc42/Rac)-activated kinase 6	70	1	0	1	0	0	0	0	0	0	hsa-miR-200b-3p	0.0103	0.0717	0.3633	-0.13	-0.13	0.68	2009, 2011
WASF1	ENST00000392587.2	WAS protein family, member 1	55	1	0	0	1	0	0	0	0	0	hsa-miR-200b-3p	0.0046	0.0336	0.2207	-0.13	-0.13	0.14	2005, 2007, 2009, 2011
KIAA1462	ENST00000375377.1	KIAA1462	360	2	1	0	1	1	0	0	1	2	hsa-miR-429	0.0204	0.1388	0.6811	-0.13	-0.15	0.93	2009, 2011
ZIC3	ENST00000287538.5	Zic family member 3	9	1	0	1	0	0	0	0	0	2	hsa-miR-200b-3p	0.0099	0.0709	0.4284	-0.13	-0.14	0.43	2005, 2007, 2011
KANK2	ENST00000586659.1	KN motif and ankyrin repeat domains 2	1735	1	1	0	0	0	0	0	0	1	hsa-miR-200b-3p	0.0174	0.1187	0.579	-0.13	-0.13	0.9	2009, 2011
LPIN1	ENST00000256720.2	lipin 1	357	1	0	1	0	1	0	1	0	0	hsa-miR-200c-3p	0.0141	0.0992	0.5482	-0.13	-0.13	0.54	2009, 2011
SOX5	ENST00000546136.1	SRY (sex determining region Y)-box 5	43	2	1	1	0	1	0	1	0	1	hsa-miR-429	0.016	0.1054	0.4608	-0.13	-0.42	0.96	NULL
SCN3B	ENST00000392770.2	sodium channel, voltage-gated, type III, beta subunit	10	1	1	0	0	0	0	0	0	1	hsa-miR-429	0.0255	0.1638	0.6276	-0.13	-0.13	0.85	2011
CHSY1	ENST00000254190.3	chondroitin sulfate synthase 1	200	1	0	0	1	2	0	0	2	0	hsa-miR-200b-3p	0.0078	0.0565	0.3547	-0.13	-0.14	0.14	2011
ARL14EPL	ENST00000601302.2	ADP-ribosylation factor-like 14 effector protein-like	10	1	0	1	0	0	0	0	0	3	hsa-miR-200b-3p	0.0069	0.0477	0.2454	-0.13	-0.28	0.53	NULL
SHC1	ENST00000368445.5	SHC (Src homology 2 domain containing) transforming protein 1	482	1	0	0	1	0	0	0	0	0	hsa-miR-200b-3p	0.0035	0.0252	0.1616	-0.13	-0.13	0.14	2005, 2007, 2009, 2011
ARHGEF17	ENST00000263674.3	Rho guanine nucleotide exchange factor (GEF) 17	729	1	0	1	0	0	0	0	0	0	hsa-miR-200b-3p	0.0132	0.091	0.4564	-0.13	-0.13	0.84	2005, 2007, 2009, 2011
CASZ1	ENST00000377022.3	castor zinc finger 1	5	1	0	1	0	0	0	0	0	0	hsa-miR-200b-3p	0.0149	0.1005	0.4523	-0.13	-0.13	0.82	2007, 2009, 2011
FGD1	ENST00000375135.3	FYVE, RhoGEF and PH domain containing 1	138	1	0	1	0	0	0	0	0	0	hsa-miR-200b-3p	0.0046	0.0329	0.1972	-0.13	-0.15	0.59	2005, 2007, 2009, 2011
TBX5	ENST00000349716.5	T-box 5	68	1	1	0	0	0	0	0	0	0	hsa-miR-200b-3p	0.0111	0.0745	0.3308	-0.13	-0.18	< 0.1	2011
C6orf62	ENST00000378119.4	chromosome 6 open reading frame 62	300	1	0	1	0	0	0	0	0	1	hsa-miR-200b-3p	0.0122	0.0816	0.3677	-0.13	-0.24	0.89	2005, 2007, 2009, 2011
SCN1A	ENST00000423058.2	sodium channel, voltage-gated, type I, alpha subunit	21	1	0	1	0	3	0	1	2	1	hsa-miR-200b-3p	0.0122	0.0853	0.4581	-0.13	-0.17	0.91	NULL
DESI1	ENST00000263256.6	desumoylating isopeptidase 1	1513	1	0	0	1	1	0	1	0	0	hsa-miR-200b-3p	0.0059	0.0421	0.2514	-0.13	-0.16	0.37	2011
SLC4A7	ENST00000295736.5	solute carrier family 4, sodium bicarbonate cotransporter, member 7	146	1	1	0	0	2	0	1	1	1	hsa-miR-200b-3p	0.0501	0.2959	0.9814	-0.13	-0.13	0.72	2009, 2011
STRN3	ENST00000355683.5	striatin, calmodulin binding protein 3	697	1	0	1	0	1	1	0	0	3	hsa-miR-200b-3p	0.0113	0.0798	0.4652	-0.12	-0.19	0.72	2011
HSPE1-MOB4	ENST00000604458.1	HSPE1-MOB4 readthrough	123	1	0	0	1	0	0	0	0	3	hsa-miR-429	0.0065	0.0475	0.3217	-0.12	-0.13	0.14	2011
CNST	ENST00000366513.4	consortin, connexin sorting protein	303	1	1	0	0	0	0	0	0	1	hsa-miR-200b-3p	0.0217	0.1429	0.6024	-0.12	-0.12	0.34	2009, 2011
ZNF236	ENST00000253159.8	zinc finger protein 236	60	1	0	1	0	0	0	0	0	0	hsa-miR-200b-3p	0.0337	0.2118	0.7928	-0.12	-0.12	0.62	2009, 2011
RBM26	ENST00000267229.7	RNA binding motif protein 26	122	1	0	0	1	0	0	0	0	0	hsa-miR-200b-3p	0.0084	0.0604	0.386	-0.12	-0.12	0.14	2007
CHN2	ENST00000222792.6	chimerin 2	95	1	1	0	0	0	0	0	0	0	hsa-miR-200b-3p	0.0231	0.1484	0.5695	-0.12	-0.14	0.77	2009, 2011
GFI1	ENST00000370332.1	growth factor independent 1 transcription repressor	154	1	0	0	1	1	0	0	1	0	hsa-miR-429	0.0016	0.0114	0.0786	-0.12	-0.14	0.14	2011
FYN	ENST00000368682.3	FYN oncogene related to SRC, FGR, YES	2659	1	0	0	1	1	0	0	1	0	hsa-miR-200b-3p	0.006	0.0428	0.254	-0.12	-0.19	0.27	2009, 2011
WDFY3	ENST00000322366.6	WD repeat and FYVE domain containing 3	596	1	0	1	0	0	0	0	0	2	hsa-miR-200b-3p	0.0177	0.1223	0.6391	-0.12	-0.12	0.46	2005, 2007, 2011
ERG	ENST00000398905.1	v-ets avian erythroblastosis virus E26 oncogene homolog	184	1	1	0	0	0	0	0	0	0	hsa-miR-200c-3p	0.0151	0.1021	0.4578	-0.12	-0.12	0.22	2011
SH3GL1	ENST00000269886.3	SH3-domain GRB2-like 1	739	1	0	0	1	0	0	0	0	0	hsa-miR-429	0.0019	0.0141	0.0955	-0.12	-0.12	0.14	2009, 2011
ARHGAP20	ENST00000260283.4	Rho GTPase activating protein 20	85	1	1	0	0	2	0	1	1	0	hsa-miR-200b-3p	0.031	0.198	0.7694	-0.12	-0.14	0.62	2005, 2007, 2009, 2011
CACNA2D1	ENST00000356860.3	calcium channel, voltage-dependent, alpha 2/delta subunit 1	418	1	0	1	0	0	0	0	0	1	hsa-miR-429	0.0113	0.0809	0.4941	-0.12	-0.12	0.43	NULL
ULK2	ENST00000395544.4	unc-51 like autophagy activating kinase 2	489	1	1	0	0	1	0	1	0	1	hsa-miR-429	0.0096	0.0674	0.3792	-0.12	-0.15	0.9	2005, 2007, 2009, 2011
PTCH1	ENST00000430669.2	patched 1	123	1	0	1	0	0	0	0	0	0	hsa-miR-429	0.0107	0.075	0.4029	-0.12	-0.13	0.57	2011
CHD1	ENST00000284049.3	chromodomain helicase DNA binding protein 1	35	1	0	1	0	0	0	0	0	2	hsa-miR-200b-3p	0.0269	0.1762	0.7515	-0.12	-0.12	0.86	2009, 2011
PAK7	ENST00000378423.1	p21 protein (Cdc42/Rac)-activated kinase 7	6	1	1	0	0	0	0	0	0	1	hsa-miR-200b-3p	0.0177	0.1234	0.6745	-0.12	-0.12	< 0.1	2005, 2007, 2009, 2011
SMURF2	ENST00000262435.9	SMAD specific E3 ubiquitin protein ligase 2	978	1	0	1	0	0	0	0	0	1	hsa-miR-200b-3p	0.0092	0.0648	0.3633	-0.12	-0.12	0.87	2005, 2007, 2009, 2011
CNOT6	ENST00000393356.1	CCR4-NOT transcription complex, subunit 6	300	1	0	1	0	1	0	1	0	0	hsa-miR-200b-3p	0.0137	0.0949	0.5109	-0.12	-0.36	0.46	2007, 2009
TP53INP1	ENST00000448464.2	tumor protein p53 inducible nuclear protein 1	39	1	0	1	0	1	0	0	1	5	hsa-miR-200b-3p	0.0121	0.0851	0.4837	-0.12	-0.23	0.46	2011
TXLNG	ENST00000380122.5	taxilin gamma	96	1	1	0	0	1	0	1	0	0	hsa-miR-200b-3p	0.0099	0.0677	0.3237	-0.12	-0.2	0.34	2011
ZNF662	ENST00000541208.1	zinc finger protein 662	11	1	1	0	0	1	0	1	0	2	hsa-miR-200b-3p	0.0134	0.0957	0.5763	-0.12	-0.12	< 0.1	2011
TMEM164	ENST00000372073.1	transmembrane protein 164	711	2	0	2	0	0	0	0	0	0	hsa-miR-200b-3p	0.0108	0.077	0.4461	-0.12	-0.13	0.68	2011
PPP1R12B	ENST00000608999.1	protein phosphatase 1, regulatory subunit 12B	18	1	0	1	0	1	0	1	0	1	hsa-miR-200b-3p	0.0218	0.1529	0.8516	-0.12	-0.12	0.88	2009, 2011
ZDHHC18	ENST00000374142.4	zinc finger, DHHC-type containing 18	268	1	0	1	0	0	0	0	0	0	hsa-miR-429	0.0034	0.0249	0.1639	-0.12	-0.12	0.35	2009, 2011
CDX4	ENST00000373514.2	caudal type homeobox 4	5	1	0	1	0	0	0	0	0	0	hsa-miR-200b-3p	0.0029	0.0208	0.1356	-0.12	-0.12	0.34	NULL
CPT1A	ENST00000265641.5	carnitine palmitoyltransferase 1A (liver)	869	1	0	1	0	1	0	0	1	0	hsa-miR-200b-3p	0.0125	0.0889	0.5188	-0.12	-0.12	0.48	NULL
PPP1CB	ENST00000395366.2	protein phosphatase 1, catalytic subunit, beta isozyme	5795	1	0	0	1	2	1	0	1	1	hsa-miR-429	0.006	0.0435	0.2922	-0.12	-0.24	0.27	2009, 2011
ICK	ENST00000350082.5	intestinal cell (MAK-like) kinase	18	1	0	1	0	0	0	0	0	0	hsa-miR-200b-3p	0.0252	0.1668	0.7245	-0.12	-0.12	0.85	2005, 2007, 2009, 2011
TENM1	ENST00000371130.3	teneurin transmembrane protein 1	5	1	0	1	0	1	0	1	0	1	hsa-miR-200b-3p	0.0244	0.1751	1.0817	-0.12	-0.12	0.84	2007, 2009, 2011
PRKG1	ENST00000373985.1	protein kinase, cGMP-dependent, type I	12	1	1	0	0	0	0	0	0	1	hsa-miR-200b-3p	0.0372	0.2234	0.7026	-0.12	-0.12	0.8	NULL
SRP72	ENST00000342756.5	signal recognition particle 72kDa	185	1	1	0	0	0	0	0	0	3	hsa-miR-200b-3p	0.0178	0.1255	0.7258	-0.12	-0.12	< 0.1	2009, 2011
JAZF1	ENST00000283928.5	JAZF zinc finger 1	869	1	1	0	0	0	0	0	0	2	hsa-miR-200b-3p	0.0135	0.083	0.2854	-0.11	-0.31	0.87	2005, 2007, 2009, 2011
FMR1	ENST00000370471.3	fragile X mental retardation 1	1155	1	0	1	0	0	0	0	0	2	hsa-miR-429	0.0053	0.0386	0.2624	-0.11	-0.11	0.43	2005, 2007
RBM20	ENST00000369519.3	RNA binding motif protein 20	7	1	1	0	0	0	0	0	0	1	hsa-miR-429	0.0082	0.0587	0.3635	-0.11	-0.14	0.13	2011
DACT1	ENST00000395153.3	dishevelled-binding antagonist of beta-catenin 1	248	1	0	1	0	0	0	0	0	0	hsa-miR-429	0.0047	0.034	0.2175	-0.11	-0.11	0.48	2005, 2007, 2011
LEMD3	ENST00000308330.2	LEM domain containing 3	189	1	0	0	1	1	0	1	0	0	hsa-miR-429	0.0045	0.0327	0.2155	-0.11	-0.11	0.27	2005, 2007, 2009, 2011
MAP2	ENST00000360351.4	microtubule-associated protein 2	68	1	1	0	0	3	0	1	2	1	hsa-miR-200c-3p	0.0375	0.2422	1.0113	-0.11	-0.15	0.9	2007, 2009, 2011
KLF3	ENST00000261438.5	Kruppel-like factor 3 (basic)	515	1	0	1	0	0	0	0	0	0	hsa-miR-200c-3p	0.0193	0.1272	0.5417	-0.11	-0.14	0.67	2009, 2011
NR3C1	ENST00000394464.2	nuclear receptor subfamily 3, group C, member 1 (glucocorticoid receptor)	682	1	0	1	0	1	0	1	0	1	hsa-miR-200b-3p	0.0115	0.0818	0.4694	-0.11	-0.16	0.56	2005, 2007, 2011
FOXK1	ENST00000328914.4	forkhead box K1	368	1	0	1	0	0	0	0	0	2	hsa-miR-200b-3p	0.0159	0.1071	0.4985	-0.11	-0.15	0.91	2007, 2009, 2011
CALHM1	ENST00000329905.5	calcium homeostasis modulator 1	5	1	1	0	0	0	0	0	0	0	hsa-miR-200b-3p	0.0372	0.2222	0.6786	-0.11	-0.11	0.83	2009, 2011
PAPOLG	ENST00000238714.3	poly(A) polymerase gamma	49	1	1	0	0	0	0	0	0	1	hsa-miR-200b-3p	0.0208	0.1399	0.6509	-0.11	-0.11	0.41	2011
GOLIM4	ENST00000470487.1	golgi integral membrane protein 4	48	1	0	1	0	1	0	0	1	0	hsa-miR-429	0.0052	0.0373	0.2389	-0.11	-0.28	0.78	NULL
ZBTB16	ENST00000335953.4	zinc finger and BTB domain containing 16	73	2	0	2	0	0	0	0	0	0	hsa-miR-429	0.0114	0.081	0.475	-0.11	-0.12	0.66	NULL
ACTR1A	ENST00000487599.1	ARP1 actin-related protein 1 homolog A, centractin alpha (yeast)	190	1	0	1	0	0	0	0	0	0	hsa-miR-200b-3p	0.0077	0.0537	0.2766	-0.11	-0.14	0.71	2009, 2011
GAB1	ENST00000262995.4	GRB2-associated binding protein 1	26	1	0	0	1	2	0	2	0	1	hsa-miR-429	0.01	0.073	0.4853	-0.11	-0.21	0.31	2009, 2011
NKAP	ENST00000371410.3	NFKB activating protein	422	1	0	1	0	1	1	0	0	1	hsa-miR-429	0.0079	0.0559	0.312	-0.11	-0.21	0.4	NULL
FOSL2	ENST00000379619.1	FOS-like antigen 2	2255	1	0	1	0	2	1	1	0	3	hsa-miR-200b-3p	0.0104	0.0697	0.3227	-0.11	-0.27	0.93	NULL
SLC38A4	ENST00000447411.1	solute carrier family 38, member 4	10	1	0	1	0	0	0	0	0	0	hsa-miR-200b-3p	0.0079	0.0554	0.3062	-0.11	-0.11	0.81	2005, 2007, 2009, 2011
MYCN	ENST00000281043.3	v-myc avian myelocytomatosis viral oncogene neuroblastoma derived homolog	73	1	1	0	0	0	0	0	0	0	hsa-miR-429	0.0054	0.0387	0.2295	-0.11	-0.11	0.48	2005, 2007, 2009, 2011
PCNX	ENST00000304743.2	pecanex homolog (Drosophila)	458	1	0	1	0	2	0	0	2	2	hsa-miR-200b-3p	0.0197	0.1357	0.7359	-0.11	-0.22	0.9	2007, 2009, 2011
ABAT	ENST00000569156.1	4-aminobutyrate aminotransferase	66	1	0	1	0	1	0	0	1	0	hsa-miR-200b-3p	0.0115	0.0772	0.3596	-0.11	-0.25	0.72	2009, 2011
BPTF	ENST00000321892.4	bromodomain PHD finger transcription factor	7	1	0	1	0	1	0	0	1	3	hsa-miR-200b-3p	0.0148	0.1049	0.6042	-0.11	-0.11	0.75	2007
CLASP2	ENST00000539981.1	cytoplasmic linker associated protein 2	554	1	1	0	0	0	0	0	0	0	hsa-miR-200b-3p	0.0465	0.2667	0.7542	-0.11	-0.11	0.86	2005, 2007, 2009, 2011
KIAA1468	ENST00000398130.2	KIAA1468	756	1	0	1	0	0	0	0	0	1	hsa-miR-200b-3p	0.0084	0.0606	0.3888	-0.11	-0.14	0.57	2007
SCN8A	ENST00000354534.6	sodium channel, voltage gated, type VIII, alpha subunit	44	1	0	1	0	2	1	0	1	0	hsa-miR-200b-3p	0.0285	0.1957	1.0049	-0.11	-0.11	0.38	NULL
ITPR1	ENST00000302640.8	inositol 1,4,5-trisphosphate receptor, type 1	1022	1	0	1	0	1	0	0	1	1	hsa-miR-200b-3p	0.0079	0.0572	0.3654	-0.11	-0.11	0.42	2007
CDH6	ENST00000265071.2	cadherin 6, type 2, K-cadherin (fetal kidney)	213	1	1	0	0	2	0	1	1	2	hsa-miR-200b-3p	0.0227	0.1513	0.7084	-0.11	-0.16	0.4	2009, 2011
RNF38	ENST00000259605.6	ring finger protein 38	348	1	0	1	0	0	0	0	0	0	hsa-miR-200b-3p	0.0107	0.0754	0.4177	-0.11	-0.11	0.52	2007, 2011
HAS2	ENST00000303924.4	hyaluronan synthase 2	398	1	0	1	0	1	0	1	0	1	hsa-miR-200b-3p	0.0136	0.0936	0.4701	-0.11	-0.13	0.37	NULL
CCDC117	ENST00000249064.4	coiled-coil domain containing 117	211	1	0	1	0	0	0	0	0	1	hsa-miR-200b-3p	0.011	0.0765	0.3981	-0.11	-0.12	0.6	2009, 2011
NCMAP	ENST00000374392.2	noncompact myelin associated protein	17	1	0	1	0	0	0	0	0	0	hsa-miR-200b-3p	0.0082	0.0575	0.3106	-0.11	-0.11	0.33	2011
FGF18	ENST00000274625.5	fibroblast growth factor 18	5	1	0	0	1	0	0	0	0	0	hsa-miR-200b-3p	0.0025	0.0182	0.1206	-0.11	-0.11	0.14	2011
ATMIN	ENST00000299575.4	ATM interactor	129	1	1	0	0	0	0	0	0	0	hsa-miR-200b-3p	0.0143	0.0985	0.4902	-0.11	-0.11	< 0.1	2009, 2011
PI4KB	ENST00000368874.4	phosphatidylinositol 4-kinase, catalytic, beta	1504	2	1	0	1	0	0	0	0	0	hsa-miR-200c-3p	0.0127	0.0873	0.4304	-0.11	-0.17	0.89	2009, 2011
SBF1	ENST00000380817.3	SET binding factor 1	2045	1	0	1	0	1	0	1	0	0	hsa-miR-200c-3p	0.0089	0.0624	0.3299	-0.11	-0.12	0.87	2007, 2009, 2011
AKT2	ENST00000392038.2	v-akt murine thymoma viral oncogene homolog 2	525	1	0	1	0	0	0	0	0	0	hsa-miR-200b-3p	0.0079	0.0553	0.3021	-0.1	-0.1	0.84	2009, 2011
PFN2	ENST00000239940.7	profilin 2	2184	1	0	0	1	0	0	0	0	2	hsa-miR-429	0.0029	0.0214	0.1495	-0.1	-0.1	0.14	2011
SMARCD1	ENST00000394963.4	SWI/SNF related, matrix associated, actin dependent regulator of chromatin, subfamily d, member 1	952	1	0	1	0	0	0	0	0	2	hsa-miR-200b-3p	0.0228	0.1468	0.554	-0.1	-0.12	0.8	2005, 2007, 2009, 2011
KATNAL1	ENST00000380615.3	katanin p60 subunit A-like 1	335	2	0	2	0	2	0	2	0	4	hsa-miR-429	0.0119	0.0858	0.5499	-0.1	-0.24	0.91	2009, 2011
XKR4	ENST00000327381.6	XK, Kell blood group complex subunit-related family, member 4	5	1	0	1	0	3	0	0	3	10	hsa-miR-200b-3p	0.0417	0.2961	1.7717	-0.1	-0.1	0.88	NULL
PKP1	ENST00000367324.3	plakophilin 1 (ectodermal dysplasia/skin fragility syndrome)	12	1	0	1	0	0	0	0	0	0	hsa-miR-200b-3p	0.0137	0.0935	0.4529	-0.1	-0.1	0.82	2009, 2011
KCNJ15	ENST00000328656.4	potassium inwardly-rectifying channel, subfamily J, member 15	5	1	0	1	0	1	0	1	0	2	hsa-miR-200b-3p	0.0152	0.1083	0.6315	-0.1	-0.1	0.59	NULL
RLF	ENST00000372771.4	rearranged L-myc fusion	70	1	0	1	0	0	0	0	0	0	hsa-miR-200b-3p	0.0078	0.0555	0.3266	-0.1	-0.1	0.4	2005, 2007
FRMD6	ENST00000395718.2	FERM domain containing 6	508	2	1	0	1	0	0	0	0	1	hsa-miR-200b-3p	0.0239	0.1606	0.7517	-0.1	-0.1	0.79	2007, 2009, 2011
DTNA	ENST00000283365.9	dystrobrevin, alpha	144	1	1	0	0	1	0	1	0	1	hsa-miR-200b-3p	0.0202	0.1423	0.7912	-0.1	-0.1	0.63	2009, 2011
DGKH	ENST00000261491.5	diacylglycerol kinase, eta	46	2	1	0	1	2	1	0	1	0	hsa-miR-429	0.0278	0.1918	1.0085	-0.1	-0.16	0.88	NULL
BCL11B	ENST00000357195.3	B-cell CLL/lymphoma 11B (zinc finger protein)	73	2	0	2	0	1	0	1	0	0	hsa-miR-200b-3p	0.0285	0.1953	0.9542	-0.1	-0.1	0.93	2005, 2007, 2009, 2011
HNF1B	ENST00000225893.4	HNF1 homeobox B	25	1	0	1	0	0	0	0	0	0	hsa-miR-200b-3p	0.0089	0.0628	0.34	-0.1	-0.1	0.53	2011
NKD1	ENST00000268459.3	naked cuticle homolog 1 (Drosophila)	26	1	0	0	1	1	0	1	0	1	hsa-miR-200b-3p	0.0058	0.0419	0.2621	-0.1	-0.11	0.15	2011
ZNF362	ENST00000539719.1	zinc finger protein 362	27	1	0	1	0	0	0	0	0	0	hsa-miR-200b-3p	0.01	0.0691	0.3474	-0.1	-0.11	0.39	2009, 2011
ITSN1	ENST00000379960.5	intersectin 1 (SH3 domain protein)	194	1	0	1	0	0	0	0	0	0	hsa-miR-200b-3p	0.0055	0.0396	0.2444	-0.1	-0.11	0.46	NULL
RLIM	ENST00000332687.6	ring finger protein, LIM domain interacting	662	1	0	0	1	1	0	1	0	4	hsa-miR-200b-3p	0.018	0.1288	0.7748	-0.1	-0.1	0.15	2011
PKD1	ENST00000262304.4	polycystic kidney disease 1 (autosomal dominant)	14	2	1	1	0	0	0	0	0	0	hsa-miR-200b-3p	0.0459	0.292	1.0921	-0.1	-0.1	0.95	2005, 2007, 2009, 2011
INPP4A	ENST00000409016.4	inositol polyphosphate-4-phosphatase, type I, 107kDa	387	1	1	0	0	4	0	3	1	0	hsa-miR-429	0.0112	0.0795	0.4664	-0.1	-0.21	0.86	2011
ESRP1	ENST00000358397.5	epithelial splicing regulatory protein 1	74	1	0	1	0	0	0	0	0	0	hsa-miR-200b-3p	0.0101	0.0719	0.4162	-0.1	-0.1	0.63	2009, 2011
MFHAS1	ENST00000276282.6	malignant fibrous histiocytoma amplified sequence 1	130	1	0	1	0	0	0	0	0	2	hsa-miR-200b-3p	0.007	0.0505	0.325	-0.1	-0.1	0.6	2011
LRRC8A	ENST00000372600.4	leucine rich repeat containing 8 family, member A	71	1	0	1	0	1	0	1	0	0	hsa-miR-200b-3p	0.0136	0.0974	0.5938	-0.1	-0.1	0.49	2011
RPS6KA2	ENST00000265678.4	ribosomal protein S6 kinase, 90kDa, polypeptide 2	1043	1	0	1	0	0	0	0	0	0	hsa-miR-200b-3p	0.0097	0.0674	0.3477	-0.1	-0.1	0.55	2007, 2009, 2011
LHX9	ENST00000367390.3	LIM homeobox 9	40	1	0	0	1	1	0	1	0	3	hsa-miR-429	0.0107	0.0771	0.4776	-0.1	-0.1	0.25	NULL
DENND5B	ENST00000389082.5	DENN/MADD domain containing 5B	832	1	1	0	0	1	0	0	1	5	hsa-miR-429	0.0248	0.1669	0.7927	-0.1	-0.1	0.88	2009, 2011
OSR1	ENST00000272223.2	odd-skipped related 1 (Drosophila)	15	1	0	0	1	0	0	0	0	0	hsa-miR-429	0.003	0.0214	0.1394	-0.1	-0.1	0.14	2005, 2007, 2009, 2011
MIER3	ENST00000381226.3	mesoderm induction early response 1, family member 3	112	1	1	0	0	0	0	0	0	1	hsa-miR-429	0.0104	0.0738	0.4266	-0.1	-0.1	< 0.1	2011
NUDT3	ENST00000607016.1	nudix (nucleoside diphosphate linked moiety X)-type motif 3	190	1	0	1	0	0	0	0	0	2	hsa-miR-200b-3p	0.0096	0.0668	0.3564	-0.1	-0.25	0.89	NULL
RAB23	ENST00000317483.3	RAB23, member RAS oncogene family	32	1	0	1	0	0	0	0	0	2	hsa-miR-429	0.0034	0.0247	0.1713	-0.1	-0.11	0.44	2009, 2011
LEPROTL1	ENST00000321250.8	leptin receptor overlapping transcript-like 1	1242	1	0	1	0	1	0	0	1	2	hsa-miR-429	0.0032	0.023	0.1531	-0.1	-0.32	0.54	NULL
TIAL1	ENST00000369093.2	TIA1 cytotoxic granule-associated RNA binding protein-like 1	1342	1	0	1	0	0	0	0	0	2	hsa-miR-429	0.0032	0.0231	0.1445	-0.1	-0.25	0.49	2007
HCN1	ENST00000303230.4	hyperpolarization activated cyclic nucleotide-gated potassium channel 1	5	1	0	1	0	0	0	0	0	1	hsa-miR-200b-3p	0.0185	0.1299	0.7372	-0.1	-0.1	0.8	NULL
SRSF2	ENST00000392485.2	serine/arginine-rich splicing factor 2	9241	1	0	1	0	0	0	0	0	1	hsa-miR-200b-3p	0.0066	0.0479	0.3168	-0.1	-0.1	0.56	2005, 2007, 2011
CDC42EP3	ENST00000295324.3	CDC42 effector protein (Rho GTPase binding) 3	1749	1	0	0	1	0	0	0	0	2	hsa-miR-200b-3p	0.005	0.0366	0.2497	-0.1	-0.1	0.14	2011
HCCS	ENST00000321143.4	holocytochrome c synthase	1615	1	0	1	0	0	0	0	0	0	hsa-miR-429	0.0038	0.0274	0.1701	-0.1	-0.16	0.38	2009, 2011
RBFOX1	ENST00000355637.4	RNA binding protein, fox-1 homolog (C. elegans) 1	5	1	0	1	0	1	0	1	0	2	hsa-miR-200c-3p	0.0107	0.0765	0.4575	-0.1	-0.32	0.54	NULL
SFXN1	ENST00000321442.5	sideroflexin 1	1018	1	1	0	0	0	0	0	0	0	hsa-miR-429	0.0108	0.0706	0.3023	-0.1	-0.29	0.85	NULL
EXOC6B	ENST00000272427.6	exocyst complex component 6B	106	1	0	1	0	0	0	0	0	0	hsa-miR-200b-3p	0.0139	0.0948	0.4428	-0.1	-0.1	0.71	NULL
GAN	ENST00000568107.2	gigaxonin	185	1	0	1	0	2	0	1	1	6	hsa-miR-200b-3p	0.0215	0.1514	0.8685	-0.1	-0.15	0.66	2011
RALGPS2	ENST00000367635.3	Ral GEF with PH domain and SH3 binding motif 2	201	1	1	0	0	1	0	1	0	3	hsa-miR-200b-3p	0.0601	0.3614	1.3399	-0.1	-0.1	0.88	2011
CSMD3	ENST00000343508.3	CUB and Sushi multiple domains 3	5	1	0	1	0	1	1	0	0	0	hsa-miR-200b-3p	0.0314	0.2136	1.0187	-0.1	-0.1	0.47	2005, 2007
YOD1	ENST00000315927.4	YOD1 deubiquitinase	55	1	0	1	0	3	0	1	2	2	hsa-miR-200b-3p	0.0108	0.0778	0.5039	-0.09	-0.23	0.62	2009, 2011
NRIP1	ENST00000400199.1	nuclear receptor interacting protein 1	342	1	0	1	0	1	1	0	0	1	hsa-miR-200b-3p	0.0159	0.113	0.6584	-0.09	-0.1	0.81	2005, 2007, 2009, 2011
ANK3	ENST00000280772.2	ankyrin 3, node of Ranvier (ankyrin G)	74	1	0	1	0	1	1	0	0	0	hsa-miR-429	0.0105	0.0759	0.4778	-0.09	-0.11	0.82	2005, 2007, 2011
HNRNPK	ENST00000376281.4	heterogeneous nuclear ribonucleoprotein K	124	1	0	1	0	1	0	0	1	0	hsa-miR-429	0.0037	0.0271	0.1776	-0.09	-0.12	< 0.1	NULL
OSMR	ENST00000274276.3	oncostatin M receptor	2781	1	0	1	0	1	0	1	0	0	hsa-miR-429	0.01	0.0713	0.4249	-0.09	-0.09	0.53	2011
SYNJ1	ENST00000357345.3	synaptojanin 1	143	2	2	0	0	0	0	0	0	3	hsa-miR-429	0.0231	0.1608	0.8542	-0.09	-0.1	0.55	2005, 2007, 2009, 2011
TMX4	ENST00000246024.2	thioredoxin-related transmembrane protein 4	466	1	1	0	0	1	0	1	0	2	hsa-miR-429	0.0077	0.0524	0.2592	-0.09	-0.35	0.83	NULL
IGSF3	ENST00000369486.3	immunoglobulin superfamily, member 3	141	1	0	1	0	1	0	0	1	1	hsa-miR-200b-3p	0.0069	0.0487	0.2829	-0.09	-0.16	0.84	2005, 2007, 2009, 2011
COL4A3	ENST00000396578.3	collagen, type IV, alpha 3 (Goodpasture antigen)	286	1	0	0	1	1	0	1	0	0	hsa-miR-429	0.0092	0.0652	0.3822	-0.09	-0.09	0.31	2011
EIF3J	ENST00000261868.5	eukaryotic translation initiation factor 3, subunit J	1646	1	0	0	1	0	0	0	0	1	hsa-miR-200b-3p	0.0043	0.0312	0.2146	-0.09	-0.09	0.14	2005, 2007
BACH2	ENST00000257749.4	BTB and CNC homology 1, basic leucine zipper transcription factor 2	74	2	0	1	1	0	0	0	0	1	hsa-miR-429	0.009	0.0649	0.4144	-0.09	-0.1	0.55	2009, 2011
CREB5	ENST00000357727.2	cAMP responsive element binding protein 5	54	1	0	1	0	1	0	1	0	1	hsa-miR-429	0.0054	0.0389	0.2363	-0.09	-0.17	0.47	2007, 2009, 2011
UBN2	ENST00000473989.3	ubinuclein 2	238	2	0	1	1	4*	0	0	3	2	hsa-miR-200b-3p	0.0374	0.2609	1.4376	-0.09	-0.1	0.93	2009, 2011
CAB39	ENST00000258418.5	calcium binding protein 39	27	1	0	1	0	0	0	0	0	0	hsa-miR-200b-3p	0.0099	0.0662	0.2873	-0.09	-0.15	0.58	2005, 2007, 2009, 2011
SOAT1	ENST00000367619.3	sterol O-acyltransferase 1	654	1	0	0	1	1	0	1	0	0	hsa-miR-200b-3p	0.0117	0.0826	0.4729	-0.09	-0.12	0.15	NULL
EFNA5	ENST00000333274.6	ephrin-A5	225	1	0	0	1	0	0	0	0	0	hsa-miR-429	0.0036	0.0266	0.1836	-0.09	-0.09	0.14	NULL
IGF2R	ENST00000356956.1	insulin-like growth factor 2 receptor	46	1	0	1	0	0	0	0	0	1	hsa-miR-200b-3p	0.0205	0.137	0.6171	-0.09	-0.09	0.92	2009, 2011
ESRRG	ENST00000361525.3	estrogen-related receptor gamma	5	2	1	1	0	1	0	1	0	1	hsa-miR-429	0.0193	0.1361	0.7616	-0.09	-0.09	0.92	2005, 2007, 2009, 2011
ATP2A2	ENST00000395494.2	ATPase, Ca++ transporting, cardiac muscle, slow twitch 2	2042	1	0	1	0	1	0	1	0	1	hsa-miR-200b-3p	0.0198	0.1374	0.7254	-0.09	-0.09	0.49	2007, 2011
DCAF5	ENST00000341516.5	DDB1 and CUL4 associated factor 5	120	1	0	0	1	0	0	0	0	0	hsa-miR-200b-3p	0.0046	0.0334	0.21	-0.09	-0.09	0.14	2007, 2009, 2011
FAM168B	ENST00000409185.1	family with sequence similarity 168, member B	122	1	0	0	1	0	0	0	0	1	hsa-miR-200b-3p	0.0012	0.009	0.0639	-0.09	-0.09	0.14	2007, 2011
WDR12	ENST00000261015.4	WD repeat domain 12	444	1	1	0	0	1	0	1	0	1	hsa-miR-200b-3p	0.0205	0.1184	0.3531	-0.09	-0.29	0.41	NULL
MYT1	ENST00000328439.1	myelin transcription factor 1	12	1	0	1	0	0	0	0	0	3	hsa-miR-429	0.0073	0.0526	0.3335	-0.09	-0.09	0.77	2005, 2007, 2009, 2011
SRRM4	ENST00000267260.4	serine/arginine repetitive matrix 4	22	1	0	1	0	0	0	0	0	0	hsa-miR-200b-3p	0.0307	0.1916	0.6762	-0.09	-0.09	0.76	2009, 2011
NPNT	ENST00000379987.2	nephronectin	518	1	1	0	0	0	0	0	0	3	hsa-miR-200b-3p	0.0275	0.1879	0.9437	-0.09	-0.09	< 0.1	NULL
ASXL3	ENST00000269197.5	additional sex combs like 3 (Drosophila)	65	1	0	1	0	1	0	0	1	1	hsa-miR-429	0.0132	0.0936	0.5555	-0.09	-0.09	0.74	NULL
CLIP2	ENST00000223398.6	CAP-GLY domain containing linker protein 2	2111	1	1	0	0	0	0	0	0	0	hsa-miR-200b-3p	0.0325	0.1995	0.6575	-0.09	-0.09	0.8	2007, 2009, 2011
DDX3Y	ENST00000336079.3	DEAD (Asp-Glu-Ala-Asp) box helicase 3, Y-linked	5	1	0	1	0	1	0	1	0	1	hsa-miR-429	0.0092	0.0668	0.4454	-0.09	-0.09	0.68	2005, 2007, 2009, 2011
TP73	ENST00000378280.1	tumor protein p73	831	1	1	0	0	0	0	0	0	1	hsa-miR-200b-3p	0.0357	0.2148	0.7124	-0.09	-0.1	0.9	2011
MOSPD2	ENST00000380492.3	motile sperm domain containing 2	76	1	0	1	0	1	0	1	0	0	hsa-miR-200b-3p	0.0088	0.062	0.3551	-0.09	-0.3	0.58	NULL
DNAJB14	ENST00000442697.2	DnaJ (Hsp40) homolog, subfamily B, member 14	10	1	1	0	0	1	0	0	1	4	hsa-miR-429	0.0117	0.0834	0.5104	-0.09	-0.12	0.55	NULL
TRIO	ENST00000344204.4	trio Rho guanine nucleotide exchange factor	365	1	0	1	0	1	0	0	1	0	hsa-miR-200b-3p	0.0075	0.054	0.3461	-0.09	-0.1	0.48	2009, 2011
SLC38A2	ENST00000256689.5	solute carrier family 38, member 2	696	1	1	0	0	0	0	0	0	0	hsa-miR-200b-3p	0.0181	0.116	0.472	-0.09	-0.16	0.81	2007, 2009, 2011
TRIM2	ENST00000338700.5	tripartite motif containing 2	22	1	0	1	0	0	0	0	0	3	hsa-miR-200b-3p	0.0108	0.0773	0.4773	-0.09	-0.12	0.33	2005, 2007
GDI2	ENST00000380191.4	GDP dissociation inhibitor 2	664	1	0	1	0	0	0	0	0	1	hsa-miR-200c-3p	0.0149	0.101	0.4704	-0.08	-0.1	0.92	2005, 2007, 2011
DPY19L1	ENST00000310974.4	dpy-19-like 1 (C. elegans)	80	1	1	0	0	0	0	0	0	1	hsa-miR-200b-3p	0.0211	0.1247	0.405	-0.08	-0.2	0.88	2009, 2011
DCDC2	ENST00000378450.3	doublecortin domain containing 2	11	1	0	1	0	0	0	0	0	0	hsa-miR-200b-3p	0.0091	0.0599	0.2476	-0.08	-0.19	0.77	2009, 2011
PTEN	ENST00000371953.3	phosphatase and tensin homolog	118	1	0	1	0	0	0	0	0	4	hsa-miR-429	0.0051	0.0368	0.2407	-0.08	-0.12	0.87	2011
KCNB1	ENST00000371741.4	potassium voltage-gated channel, Shab-related subfamily, member 1	5	1	0	1	0	1	0	0	1	3	hsa-miR-200b-3p	0.0233	0.1586	0.7845	-0.08	-0.08	0.86	NULL
IMPAD1	ENST00000262644.4	inositol monophosphatase domain containing 1	1488	1	0	1	0	0	0	0	0	4	hsa-miR-429	0.0066	0.0474	0.2918	-0.08	-0.19	0.47	2011
RUNX1T1	ENST00000523629.1	runt-related transcription factor 1; translocated to, 1 (cyclin D-related)	9	1	0	1	0	0	0	0	0	1	hsa-miR-200b-3p	0.017	0.1168	0.5941	-0.08	-0.08	0.68	2011
GREM2	ENST00000318160.4	gremlin 2, DAN family BMP antagonist	631	1	0	0	1	0	0	0	0	1	hsa-miR-200b-3p	0.0069	0.0494	0.3034	-0.08	-0.08	0.14	2009, 2011
SLC23A2	ENST00000338244.1	solute carrier family 23 (ascorbic acid transporter), member 2	121	1	0	1	0	0	0	0	0	1	hsa-miR-200b-3p	0.0086	0.0599	0.319	-0.08	-0.14	0.92	2005, 2007, 2009, 2011
TMEM245	ENST00000374586.3	transmembrane protein 245	1320	1	0	1	0	1	0	0	1	2	hsa-miR-200b-3p	0.0299	0.1964	0.8779	-0.08	-0.09	0.49	2009, 2011
TEC	ENST00000381501.3	tec protein tyrosine kinase	11	1	0	0	1	0	0	0	0	0	hsa-miR-200b-3p	0.0042	0.0308	0.21	-0.08	-0.08	0.14	2011
NGEF	ENST00000264051.3	neuronal guanine nucleotide exchange factor	13	1	1	0	0	0	0	0	0	0	hsa-miR-200b-3p	0.0156	0.1045	0.4631	-0.08	-0.08	< 0.1	2005, 2007, 2009, 2011
EIF4E3	ENST00000425534.3	eukaryotic translation initiation factor 4E family member 3	475	1	0	1	0	3	0	3	0	4	hsa-miR-200b-3p	0.0117	0.0854	0.5647	-0.08	-0.36	0.67	NULL
CYTH3	ENST00000350796.3	cytohesin 3	248	1	1	0	0	1	1	0	0	1	hsa-miR-429	0.0133	0.0928	0.492	-0.08	-0.08	0.87	2009, 2011
LYSMD3	ENST00000509384.1	LysM, putative peptidoglycan-binding, domain containing 3	92	1	0	1	0	0	0	0	0	0	hsa-miR-200b-3p	0.0108	0.0733	0.3686	-0.08	-0.22	0.64	2009, 2011
FSTL4	ENST00000265342.7	follistatin-like 4	60	1	0	1	0	1	0	1	0	1	hsa-miR-200b-3p	0.0114	0.0795	0.4215	-0.08	-0.12	0.38	NULL
CDK13	ENST00000181839.4	cyclin-dependent kinase 13	32	1	0	1	0	0	0	0	0	1	hsa-miR-200b-3p	0.0107	0.0744	0.4027	-0.08	-0.12	0.6	NULL
SHROOM4	ENST00000376020.2	shroom family member 4	5	1	1	0	0	2	1	1	0	3	hsa-miR-200b-3p	0.0285	0.1977	1.0373	-0.08	-0.08	< 0.1	NULL
MBD5	ENST00000407073.1	methyl-CpG binding domain protein 5	7	2	1	1	0	1	0	1	0	0	hsa-miR-200b-3p	0.0369	0.1993	0.6209	-0.08	-0.22	0.99	NULL
NAPB	ENST00000377026.4	N-ethylmaleimide-sensitive factor attachment protein, beta	82	1	0	1	0	0	0	0	0	2	hsa-miR-429	0.005	0.0356	0.2133	-0.08	-0.2	0.86	2005, 2007, 2009, 2011
NIP7	ENST00000254940.5	NIP7, nucleolar pre-rRNA processing protein	659	1	0	1	0	1	0	1	0	0	hsa-miR-429	0.0019	0.0138	0.0849	-0.08	-0.43	0.44	NULL
SEC61A2	ENST00000379020.4	Sec61 alpha 2 subunit (S. cerevisiae)	105	1	0	1	0	0	0	0	0	0	hsa-miR-200b-3p	0.0043	0.031	0.1956	-0.08	-0.18	0.37	2011
RNF169	ENST00000299563.4	ring finger protein 169	204	1	0	1	0	0	0	0	0	0	hsa-miR-200b-3p	0.0191	0.1281	0.5906	-0.08	-0.09	0.34	2009
SRGAP1	ENST00000355086.3	SLIT-ROBO Rho GTPase activating protein 1	64	1	0	1	0	0	0	0	0	0	hsa-miR-200b-3p	0.0309	0.1766	0.5079	-0.08	-0.12	0.92	2011
CASK	ENST00000421587.2	calcium/calmodulin-dependent serine protein kinase (MAGUK family)	892	1	0	0	1	0	0	0	0	5	hsa-miR-429	0.0054	0.0394	0.272	-0.08	-0.09	0.14	2011
LCOR	ENST00000371103.3	ligand dependent nuclear receptor corepressor	94	2	1	1	0	1	0	0	1	0	hsa-miR-200b-3p	0.0454	0.2923	1.1681	-0.08	-0.08	0.9	2011
TAOK1	ENST00000261716.3	TAO kinase 1	164	1	0	1	0	1	0	0	1	1	hsa-miR-200b-3p	0.0255	0.1783	0.9998	-0.08	-0.09	0.87	2011
RAB4A	ENST00000366690.4	RAB4A, member RAS oncogene family	850	1	1	0	0	0	0	0	0	1	hsa-miR-200b-3p	0.0084	0.0533	0.2036	-0.08	-0.38	0.48	NULL
STX1A	ENST00000395156.3	syntaxin 1A (brain)	82	1	0	1	0	0	0	0	0	0	hsa-miR-429	0.004	0.0287	0.1791	-0.08	-0.08	0.43	2007, 2009, 2011
FAM107B	ENST00000378470.1	family with sequence similarity 107, member B	403	1	0	0	1	1	0	0	1	2	hsa-miR-429	0.0013	0.0093	0.0646	-0.08	-0.21	0.27	2007, 2009, 2011
DAG1	ENST00000515359.2	dystroglycan 1 (dystrophin-associated glycoprotein 1)	241	1	0	1	0	0	0	0	0	0	hsa-miR-200b-3p	0.0044	0.0313	0.1911	-0.08	-0.09	0.34	2005, 2007
PRKAB1	ENST00000229328.5	protein kinase, AMP-activated, beta 1 non-catalytic subunit	99	1	0	1	0	0	0	0	0	0	hsa-miR-200b-3p	0.0035	0.0255	0.1577	-0.08	-0.11	0.45	2009, 2011
OTUD4	ENST00000454497.2	OTU domain containing 4	18	2	0	2	0	0	0	0	0	1	hsa-miR-200b-3p	0.0223	0.1556	0.8292	-0.08	-0.08	0.89	2007, 2009
TOR1AIP1	ENST00000606911.2	torsin A interacting protein 1	3069	1	0	1	0	0	0	0	0	2	hsa-miR-200b-3p	0.0087	0.0621	0.3593	-0.08	-0.09	0.35	NULL
KLHL3	ENST00000541417.1	kelch-like family member 3	40	1	1	0	0	0	0	0	0	0	hsa-miR-200b-3p	0.031	0.1899	0.6425	-0.08	-0.09	0.81	2005, 2007, 2009, 2011
CGGBP1	ENST00000309534.6	CGG triplet repeat binding protein 1	990	1	0	0	1	0	0	0	0	1	hsa-miR-429	0.002	0.015	0.1078	-0.08	-0.08	0.14	2005, 2007, 2009, 2011
YME1L1	ENST00000326799.3	YME1-like 1 ATPase	477	1	0	1	0	0	0	0	0	0	hsa-miR-200b-3p	0.007	0.0494	0.2792	-0.08	-0.1	0.62	2009, 2011
MAP1B	ENST00000296755.7	microtubule-associated protein 1B	259	2	0	2	0	0	0	0	0	1	hsa-miR-200b-3p	0.0218	0.1538	0.8635	-0.07	-0.07	0.66	NULL
ATP11B	ENST00000323116.5	ATPase, class VI, type 11B	459	1	0	1	0	2	0	1	1	3	hsa-miR-200b-3p	0.0095	0.0693	0.4601	-0.07	-0.18	0.55	2009, 2011
SLC2A3	ENST00000075120.7	solute carrier family 2 (facilitated glucose transporter), member 3	5	1	0	1	0	0	0	0	0	0	hsa-miR-200b-3p	0.0052	0.0374	0.2362	-0.07	-0.07	0.37	2009
DDIT4	ENST00000307365.3	DNA-damage-inducible transcript 4	2454	1	0	0	1	0	0	0	0	0	hsa-miR-200b-3p	0.0016	0.0114	0.0774	-0.07	-0.09	0.14	2009, 2011
IFIT5	ENST00000371795.4	interferon-induced protein with tetratricopeptide repeats 5	160	1	1	0	0	0	0	0	0	0	hsa-miR-200b-3p	0.0072	0.051	0.2862	-0.07	-0.11	< 0.1	NULL
TEAD1	ENST00000361905.4	TEA domain family member 1 (SV40 transcriptional enhancer factor)	740	1	0	1	0	0	0	0	0	5	hsa-miR-200b-3p	0.0207	0.1455	0.8212	-0.07	-0.08	0.84	2005, 2007, 2009, 2011
PHF16	ENST00000397189.1	PHD finger protein 16	95	1	0	0	1	0	0	0	0	2	hsa-miR-429	0.0052	0.0384	0.267	-0.07	-0.07	0.14	2005, 2007, 2009
FAT3	ENST00000298047.6	FAT atypical cadherin 3	30	2	1	1	0	2	0	2	0	2	hsa-miR-200b-3p	0.0667	0.4189	1.7009	-0.07	-0.09	0.99	2009, 2011
NUMB	ENST00000554546.1	numb homolog (Drosophila)	2707	1	0	1	0	0	0	0	0	0	hsa-miR-200b-3p	0.0076	0.0535	0.302	-0.07	-0.07	0.55	2009, 2011
NAB1	ENST00000337386.5	NGFI-A binding protein 1 (EGR1 binding protein 1)	279	1	1	0	0	0	0	0	0	0	hsa-miR-200b-3p	0.0107	0.0736	0.371	-0.07	-0.13	< 0.1	2005, 2007, 2009, 2011
SPATA2	ENST00000289431.5	spermatogenesis associated 2	358	1	1	0	0	0	0	0	0	0	hsa-miR-200b-3p	0.0068	0.0483	0.2729	-0.07	-0.07	< 0.1	NULL
ENDOD1	ENST00000278505.4	endonuclease domain containing 1	100	1	0	1	0	0	0	0	0	3	hsa-miR-200b-3p	0.0118	0.0792	0.3461	-0.07	-0.12	0.41	NULL
ELK4	ENST00000357992.4	ELK4, ETS-domain protein (SRF accessory protein 1)	39	2	2	0	0	4	0	2	2	2	hsa-miR-200b-3p	0.021	0.1496	0.8856	-0.07	-0.15	0.9	2011
SEC24A	ENST00000398844.2	SEC24 family, member A (S. cerevisiae)	679	1	0	1	0	0	0	0	0	0	hsa-miR-429	0.0047	0.0339	0.2129	-0.07	-0.13	0.46	2007, 2011
WNK3	ENST00000375169.3	WNK lysine deficient protein kinase 3	55	1	0	1	0	2	0	2	0	2	hsa-miR-200b-3p	0.0362	0.2524	1.3571	-0.07	-0.07	0.76	2011
CACHD1	ENST00000371073.2	cache domain containing 1	2071	1	0	1	0	0	0	0	0	0	hsa-miR-429	0.0068	0.0484	0.2914	-0.07	-0.07	0.34	2009, 2011
DMRT2	ENST00000259622.6	doublesex and mab-3 related transcription factor 2	5	1	0	1	0	0	0	0	0	0	hsa-miR-429	0.0044	0.0322	0.2174	-0.07	-0.07	< 0.1	NULL
GDF6	ENST00000287020.5	growth differentiation factor 6	14	1	0	1	0	0	0	0	0	1	hsa-miR-200b-3p	0.0183	0.1229	0.5499	-0.07	-0.07	0.72	2011
CEP85L	ENST00000368491.3	centrosomal protein 85kDa-like	14	1	1	0	0	2	1	1	0	2	hsa-miR-200b-3p	0.0177	0.1243	0.6776	-0.07	-0.14	0.21	2011
ASH1L	ENST00000368346.3	ash1 (absent, small, or homeotic)-like (Drosophila)	56	2	0	1	1	0	0	0	0	2	hsa-miR-200b-3p	0.0134	0.097	0.6212	-0.07	-0.07	0.5	2009, 2011
LPPR4	ENST00000370185.3	Lipid phosphate phosphatase-related protein type 4	5	1	1	0	0	1	0	0	1	1	hsa-miR-200b-3p	0.0214	0.1474	0.7608	-0.07	-0.07	< 0.1	2011
WIPF1	ENST00000392547.2	WAS/WASL interacting protein family, member 1	304	3	1	2	0	0	0	0	0	0	hsa-miR-200b-3p	0.0095	0.0595	0.2392	-0.07	-0.71	0.96	2011
RPS6KA3	ENST00000379565.3	ribosomal protein S6 kinase, 90kDa, polypeptide 3	769	1	0	1	0	2	0	2	0	5	hsa-miR-200b-3p	0.0169	0.1085	0.4835	-0.07	-0.31	0.93	2005, 2007, 2009, 2011
AP5M1	ENST00000261558.3	adaptor-related protein complex 5, mu 1 subunit	198	1	0	1	0	3	1	2	0	6	hsa-miR-429	0.0098	0.0696	0.4147	-0.07	-0.34	0.91	NULL
RAPGEF1	ENST00000372189.3	Rap guanine nucleotide exchange factor (GEF) 1	335	1	0	1	0	0	0	0	0	0	hsa-miR-200b-3p	0.021	0.1371	0.5432	-0.07	-0.07	0.66	2009, 2011
RAB8B	ENST00000321437.4	RAB8B, member RAS oncogene family	45	1	1	0	0	1	0	0	1	1	hsa-miR-429	0.0136	0.0926	0.4565	-0.07	-0.11	0.49	2007, 2009, 2011
NCAM1	ENST00000316851.7	neural cell adhesion molecule 1	19	1	0	1	0	0	0	0	0	1	hsa-miR-200b-3p	0.0115	0.0788	0.379	-0.07	-0.09	0.58	2009, 2011
PLEKHM3	ENST00000427836.2	pleckstrin homology domain containing, family M, member 3	11	1	0	1	0	0	0	0	0	1	hsa-miR-200b-3p	0.0103	0.0685	0.2944	-0.07	-0.13	0.78	2011
MLEC	ENST00000228506.3	malectin	12084	1	0	1	0	0	0	0	0	0	hsa-miR-200b-3p	0.0111	0.0771	0.4047	-0.07	-0.07	0.48	2009, 2011
ZNF652	ENST00000362063.2	zinc finger protein 652	33	2	1	1	0	1	0	0	1	1	hsa-miR-200b-3p	0.0164	0.1152	0.6381	-0.07	-0.12	0.48	2009, 2011
MAPK1IP1L	ENST00000395468.4	mitogen-activated protein kinase 1 interacting protein 1-like	4002	1	0	1	0	1	0	1	0	4	hsa-miR-200b-3p	0.0106	0.0729	0.3901	-0.07	-0.25	0.54	2009, 2011
SNTB2	ENST00000336278.4	syntrophin, beta 2 (dystrophin-associated protein A1, 59kDa, basic component 2)	254	2	0	2	0	1	1	0	0	1	hsa-miR-200b-3p	0.0146	0.1029	0.5652	-0.07	-0.11	0.79	2009, 2011
BRWD1	ENST00000342449.3	bromodomain and WD repeat domain containing 1	96	1	0	1	0	0	0	0	0	7	hsa-miR-200b-3p	0.0122	0.0869	0.5282	-0.07	-0.09	0.52	2007, 2009
MED1	ENST00000300651.6	mediator complex subunit 1	87	1	0	1	0	0	0	0	0	1	hsa-miR-200b-3p	0.0173	0.1229	0.7296	-0.07	-0.08	0.48	2009, 2011
KBTBD8	ENST00000295568.4	kelch repeat and BTB (POZ) domain containing 8	22	1	0	1	0	0	0	0	0	0	hsa-miR-200b-3p	0.0074	0.054	0.3508	-0.07	-0.07	0.48	2009, 2011
EP300	ENST00000263253.7	E1A binding protein p300	785	1	0	0	1	0	0	0	0	0	hsa-miR-200b-3p	0.0053	0.0384	0.2533	-0.07	-0.07	0.14	2005, 2007, 2009, 2011
GRID2	ENST00000282020.4	glutamate receptor, ionotropic, delta 2	5	1	1	0	0	0	0	0	0	2	hsa-miR-200b-3p	0.0142	0.0999	0.553	-0.07	-0.07	< 0.1	NULL
PPP6C	ENST00000373547.4	protein phosphatase 6, catalytic subunit	346	1	0	1	0	1	0	0	1	3	hsa-miR-200b-3p	0.0085	0.0603	0.3597	-0.07	-0.17	0.39	NULL
ERLIN1	ENST00000421367.2	ER lipid raft associated 1	86	1	0	1	0	0	0	0	0	0	hsa-miR-200b-3p	0.0056	0.0396	0.2307	-0.07	-0.07	0.47	2009, 2011
ASAP1	ENST00000357668.1	ArfGAP with SH3 domain, ankyrin repeat and PH domain 1	185	1	0	1	0	0	0	0	0	1	hsa-miR-200b-3p	0.0123	0.0883	0.5373	-0.07	-0.07	0.54	2005, 2007, 2009
KRT80	ENST00000313234.5	keratin 80	617	1	1	0	0	0	0	0	0	1	hsa-miR-200b-3p	0.0181	0.1226	0.5793	-0.07	-0.07	0.86	2007, 2009, 2011
ZNF365	ENST00000395254.3	zinc finger protein 365	173	1	0	1	0	0	0	0	0	2	hsa-miR-200b-3p	0.0053	0.0383	0.2382	-0.07	-0.07	0.36	NULL
FARP1	ENST00000595437.1	FERM, RhoGEF (ARHGEF) and pleckstrin domain protein 1 (chondrocyte-derived)	530	1	1	0	0	0	0	0	0	0	hsa-miR-429	0.0041	0.0286	0.1575	-0.07	-0.2	0.88	2009, 2011
ZNF281	ENST00000294740.3	zinc finger protein 281	595	1	1	0	0	4	0	1	3	1	hsa-miR-200b-3p	0.0171	0.1232	0.7786	-0.07	-0.12	0.2	NULL
GPC6	ENST00000377047.4	glypican 6	410	1	0	1	0	2	0	1	1	4	hsa-miR-200b-3p	0.0187	0.1349	0.8486	-0.07	-0.07	0.59	2011
HEG1	ENST00000311127.4	heart development protein with EGF-like domains 1	380	1	0	0	1	2	0	1	1	0	hsa-miR-200b-3p	0.0154	0.1115	0.7272	-0.07	-0.07	0.32	2009, 2011
LIMK1	ENST00000418310.1	LIM domain kinase 1	464	1	0	0	1	0	0	0	0	0	hsa-miR-200b-3p	0.0027	0.0201	0.1376	-0.07	-0.07	0.14	2011
MGA	ENST00000219905.7	MGA, MAX dimerization protein	250	1	0	1	0	0	0	0	0	1	hsa-miR-200b-3p	0.0128	0.0896	0.4834	-0.06	-0.07	0.89	2007, 2009, 2011
GABRB3	ENST00000311550.5	gamma-aminobutyric acid (GABA) A receptor, beta 3	267	1	0	1	0	0	0	0	0	0	hsa-miR-200c-3p	0.0199	0.1292	0.5155	-0.06	-0.08	0.39	NULL
ANGEL2	ENST00000535388.1	angel homolog 2 (Drosophila)	218	1	1	0	0	1	0	0	1	0	hsa-miR-429	0.0028	0.0193	0.1046	-0.06	-0.52	0.22	2009, 2011
RNF24	ENST00000336095.6	ring finger protein 24	448	1	0	1	0	0	0	0	0	0	hsa-miR-200b-3p	0.0059	0.0417	0.2405	-0.06	-0.07	0.35	NULL
SYNJ2BP	ENST00000256366.4	synaptojanin 2 binding protein	329	1	0	1	0	1	0	1	0	4	hsa-miR-429	0.0048	0.0347	0.2231	-0.06	-0.19	0.58	2011
UBE2B	ENST00000265339.2	ubiquitin-conjugating enzyme E2B	3421	1	0	1	0	1	1	0	0	2	hsa-miR-429	0.002	0.0143	0.084	-0.06	-0.42	0.81	2005, 2007, 2009, 2011
RGL1	ENST00000304685.4	ral guanine nucleotide dissociation stimulator-like 1	188	1	1	0	0	0	0	0	0	0	hsa-miR-429	0.009	0.0641	0.3686	-0.06	-0.06	0.88	2005, 2007, 2009, 2011
NFASC	ENST00000401399.1	neurofascin	10	1	0	1	0	1	0	0	1	0	hsa-miR-200b-3p	0.0184	0.1275	0.6578	-0.06	-0.06	0.84	2005, 2007, 2009, 2011
FBXW11	ENST00000296933.6	F-box and WD repeat domain containing 11	81	1	0	1	0	0	0	0	0	1	hsa-miR-200b-3p	0.016	0.1101	0.5499	-0.06	-0.07	0.53	2005, 2007, 2009, 2011
DENND2C	ENST00000393276.3	DENN/MADD domain containing 2C	51	1	0	1	0	0	0	0	0	2	hsa-miR-200b-3p	0.0112	0.0793	0.4611	-0.06	-0.06	0.46	NULL
AKAP2	ENST00000374525.1	A kinase (PRKA) anchor protein 2	1287	1	0	1	0	0	0	0	0	1	hsa-miR-200b-3p	0.0152	0.1045	0.5218	-0.06	-0.06	0.82	2011
KSR1	ENST00000398988.3	kinase suppressor of ras 1	256	1	0	0	1	1	1	0	0	0	hsa-miR-200b-3p	0.0065	0.0476	0.3155	-0.06	-0.07	0.14	NULL
KDM1B	ENST00000388870.2	lysine (K)-specific demethylase 1B	238	1	0	1	0	0	0	0	0	4	hsa-miR-429	0.0088	0.0644	0.4341	-0.06	-0.08	0.38	NULL
ELAVL4	ENST00000371824.1	ELAV like neuron-specific RNA binding protein 4	5	1	0	0	1	0	0	0	0	1	hsa-miR-200b-3p	0.0043	0.0314	0.2124	-0.06	-0.06	0.14	2005, 2007, 2009, 2011
ZFX	ENST00000539115.1	zinc finger protein, X-linked	583	1	0	0	1	2	2	0	0	2	hsa-miR-200b-3p	0.022	0.1532	0.8237	-0.06	-0.09	0.14	2007
NOTCH1	ENST00000277541.6	notch 1	88	1	1	0	0	0	0	0	0	1	hsa-miR-429	0.0077	0.0505	0.2209	-0.06	-0.12	0.87	2009, 2011
AAK1	ENST00000409085.4	AP2 associated kinase 1	27	2	0	2	0	3	0	2	1	8	hsa-miR-200b-3p	0.0244	0.1746	1.0699	-0.06	-0.12	0.73	2009, 2011
CCNJL	ENST00000393977.3	cyclin J-like	66	1	0	1	0	0	0	0	0	0	hsa-miR-200b-3p	0.0035	0.025	0.1461	-0.06	-0.1	0.56	2009, 2011
PRRG4	ENST00000257836.3	proline rich Gla (G-carboxyglutamic acid) 4 (transmembrane)	47	1	0	1	0	0	0	0	0	1	hsa-miR-200b-3p	0.0075	0.0503	0.2399	-0.06	-0.21	0.39	NULL
NDNF	ENST00000379692.4	neuron-derived neurotrophic factor	51	1	0	0	1	1	0	0	1	4	hsa-miR-429	0.0042	0.0304	0.2043	-0.06	-0.07	0.14	NULL
CEP97	ENST00000341893.3	centrosomal protein 97kDa	290	1	1	0	0	0	0	0	0	0	hsa-miR-200b-3p	0.0224	0.1448	0.5839	-0.06	-0.07	0.8	NULL
CHMP5	ENST00000419016.2	charged multivesicular body protein 5	67	1	1	0	0	0	0	0	0	1	hsa-miR-429	0.0025	0.0169	0.0881	-0.06	-0.39	0.86	2009, 2011
TCF4	ENST00000354452.3	transcription factor 4	394	2	0	1	1	0	0	0	0	1	hsa-miR-200b-3p	0.02	0.1437	0.879	-0.06	-0.06	0.62	2009, 2011
AFF4	ENST00000265343.5	AF4/FMR2 family, member 4	2755	1	0	0	1	1	0	0	1	1	hsa-miR-429	0.0061	0.045	0.3136	-0.06	-0.06	0.27	2007, 2009, 2011
GPRIN3	ENST00000609438.1	GPRIN family member 3	213	1	1	0	0	2	0	1	1	3	hsa-miR-200b-3p	0.054	0.3496	1.5644	-0.06	-0.06	0.83	NULL
BCL2	ENST00000398117.1	B-cell CLL/lymphoma 2	55	1	0	1	0	0	0	0	0	2	hsa-miR-200b-3p	0.0194	0.1329	0.6612	-0.06	-0.06	0.7	2009, 2011
FNDC3B	ENST00000336824.4	fibronectin type III domain containing 3B	509	2	0	1	1	1	0	0	1	0	hsa-miR-200b-3p	0.0093	0.0662	0.3978	-0.06	-0.11	0.6	2005, 2007, 2009, 2011
GRIP1	ENST00000398016.3	glutamate receptor interacting protein 1	28	1	0	0	1	0	0	0	0	2	hsa-miR-200b-3p	0.005	0.0363	0.2487	-0.06	-0.06	0.14	2011
SLC5A3	ENST00000608209.1	sodium/myo-inositol cotransporter	24	1	0	0	1	4	0	4	0	2	hsa-miR-429	0.0117	0.0849	0.5488	-0.06	-0.12	0.51	2011
PLK2	ENST00000274289.3	polo-like kinase 2	689	1	0	1	0	0	0	0	0	0	hsa-miR-200b-3p	0.0035	0.0238	0.1138	-0.06	-0.21	0.39	2005, 2007, 2011
CLOCK	ENST00000309964.4	clock circadian regulator	86	1	0	1	0	2	0	2	0	2	hsa-miR-200b-3p	0.0259	0.1827	1.0233	-0.06	-0.06	0.4	NULL
THRB	ENST00000396671.2	thyroid hormone receptor, beta	55	1	0	1	0	2	0	1	1	0	hsa-miR-429	0.0043	0.0313	0.2033	-0.06	-0.1	0.46	2011
RFX7	ENST00000423270.1	regulatory factor X, 7	1049	2	0	1	1	0	0	0	0	0	hsa-miR-429	0.0105	0.0751	0.4481	-0.06	-0.06	0.64	2007, 2009, 2011
AHNAK	ENST00000378024.4	AHNAK nucleoprotein	682	1	0	1	0	0	0	0	0	0	hsa-miR-200b-3p	0.0125	0.0877	0.4752	-0.06	-0.06	0.39	2009, 2011
FAM178A	ENST00000238961.4	family with sequence similarity 178, member A	130	1	0	1	0	1	0	1	0	3	hsa-miR-200b-3p	0.0139	0.0984	0.5643	-0.05	-0.08	0.53	2005, 2007, 2009, 2011
RAB3B	ENST00000371655.3	RAB3B, member RAS oncogene family	611	1	0	1	0	0	0	0	0	0	hsa-miR-200c-3p	0.0066	0.0464	0.246	-0.05	-0.07	0.37	2011
ANGPTL3	ENST00000371129.3	angiopoietin-like 3	59	1	1	0	0	2	0	0	2	3	hsa-miR-200b-3p	0.0052	0.038	0.2571	-0.05	-0.14	< 0.1	NULL
PALM2-AKAP2	ENST00000374530.3	PALM2-AKAP2 readthrough	1287	1	0	1	0	0	0	0	0	1	hsa-miR-200b-3p	0.0152	0.1045	0.5218	-0.05	-0.05	0.82	2007, 2009, 2005, 2007, 2009, 2011
ST8SIA3	ENST00000324000.3	ST8 alpha-N-acetyl-neuraminide alpha-2,8-sialyltransferase 3	5	1	0	1	0	0	0	0	0	1	hsa-miR-200b-3p	0.0139	0.0994	0.6087	-0.05	-0.05	0.35	NULL
NACC2	ENST00000371753.1	NACC family member 2, BEN and BTB (POZ) domain containing	172	1	0	1	0	0	0	0	0	0	hsa-miR-200b-3p	0.009	0.0612	0.2897	-0.05	-0.08	0.91	2011
ANO5	ENST00000324559.8	anoctamin 5	12	1	1	0	0	1	0	1	0	2	hsa-miR-200b-3p	0.0103	0.0749	0.4897	-0.05	-0.08	< 0.1	NULL
STYX	ENST00000354586.4	serine/threonine/tyrosine interacting protein	250	1	0	0	1	3	0	3	0	2	hsa-miR-429	0.004	0.0292	0.1971	-0.05	-0.23	0.55	2011
DHX9	ENST00000367549.3	DEAH (Asp-Glu-Ala-His) box helicase 9	320	1	0	0	1	0	0	0	0	0	hsa-miR-200b-3p	0.0047	0.0341	0.2288	-0.05	-0.1	0.14	2011
ROCK2	ENST00000315872.6	Rho-associated, coiled-coil containing protein kinase 2	142	1	1	0	0	3	0	1	2	0	hsa-miR-200b-3p	0.0226	0.1563	0.8317	-0.05	-0.07	0.66	2009, 2011
NR2C2	ENST00000425241.1	nuclear receptor subfamily 2, group C, member 2	227	2	0	1	1	1	0	0	1	1	hsa-miR-429	0.009	0.0651	0.4167	-0.05	-0.07	0.68	2005, 2007, 2009, 2011
MPRIP	ENST00000341712.4	myosin phosphatase Rho interacting protein	521	1	1	0	0	1	0	0	1	2	hsa-miR-429	0.0169	0.1169	0.599	-0.05	-0.07	0.92	2005, 2007, 2009, 2011
SPRED1	ENST00000299084.4	sprouty-related, EVH1 domain containing 1	547	1	0	0	1	0	0	0	0	3	hsa-miR-200b-3p	0.0103	0.074	0.4588	-0.05	-0.05	0.14	2005, 2007, 2011
PLXNC1	ENST00000258526.4	plexin C1	47	2	0	1	1	0	0	0	0	2	hsa-miR-200c-3p	0.0162	0.115	0.6762	-0.05	-0.05	0.65	NULL
CDC27	ENST00000066544.3	cell division cycle 27	438	1	0	1	0	1	0	0	1	0	hsa-miR-200b-3p	0.0056	0.0397	0.2245	-0.05	-0.23	0.67	2011
AUTS2	ENST00000342771.4	autism susceptibility candidate 2	198	1	0	1	0	0	0	0	0	0	hsa-miR-200b-3p	0.0064	0.044	0.2131	-0.05	-0.1	0.64	2009, 2011
NUP153	ENST00000262077.2	nucleoporin 153kDa	231	2	0	1	1	1	1	0	0	0	hsa-miR-200b-3p	0.0041	0.0285	0.1626	-0.05	-0.55	0.77	2005, 2007, 2009, 2011
SLC2A14	ENST00000340749.5	solute carrier family 2 (facilitated glucose transporter), member 14	14	1	0	1	0	0	0	0	0	0	hsa-miR-200b-3p	0.0028	0.0202	0.1164	-0.05	-0.15	0.52	NULL
FBXL16	ENST00000397621.1	F-box and leucine-rich repeat protein 16	5	1	0	0	1	0	0	0	0	0	hsa-miR-200b-3p	0.0031	0.0223	0.1474	-0.05	-0.05	0.14	2005, 2007, 2009, 2011
RIMS3	ENST00000372684.3	regulating synaptic membrane exocytosis 3	24	1	0	1	0	0	0	0	0	0	hsa-miR-200b-3p	0.0049	0.0335	0.166	-0.05	-0.16	0.89	2009, 2011
ETF1	ENST00000499810.2	eukaryotic translation termination factor 1	31	1	0	0	1	0	0	0	0	0	hsa-miR-200b-3p	0.0031	0.0229	0.1553	-0.05	-0.06	0.14	2005, 2007, 2011
PRPF38B	ENST00000370025.4	pre-mRNA processing factor 38B	724	1	0	0	1	1	0	1	0	0	hsa-miR-200b-3p	0.0024	0.0172	0.1116	-0.05	-0.08	0.14	NULL
ANO6	ENST00000320560.8	anoctamin 6	2262	1	0	1	0	1	1	0	0	0	hsa-miR-200b-3p	0.0304	0.2113	1.1225	-0.05	-0.05	0.35	2009, 2011
PITPNM3	ENST00000421306.3	PITPNM family member 3	5	1	1	0	0	1	0	1	0	0	hsa-miR-200b-3p	0.0111	0.0776	0.4124	-0.05	-0.05	< 0.1	2011
CAND1	ENST00000545606.1	cullin-associated and neddylation-dissociated 1	1568	1	0	0	1	0	0	0	0	4	hsa-miR-200b-3p	0.0064	0.0457	0.2818	-0.05	-0.1	0.14	NULL
ARHGDIA	ENST00000269321.7	Rho GDP dissociation inhibitor (GDI) alpha	452	1	0	1	0	0	0	0	0	0	hsa-miR-200b-3p	0.0062	0.0404	0.1607	-0.05	-0.17	0.67	2005, 2007, 2009, 2011
FRMD4A	ENST00000358621.4	FERM domain containing 4A	192	1	1	0	0	0	0	0	0	0	hsa-miR-429	0.0077	0.0512	0.2239	-0.05	-0.13	0.45	2009, 2011
KRR1	ENST00000229214.4	KRR1, small subunit (SSU) processome component, homolog (yeast)	380	1	1	0	0	1	1	0	0	3	hsa-miR-200b-3p	0.005	0.035	0.1902	-0.05	-0.28	< 0.1	NULL
MAFG	ENST00000357736.4	v-maf avian musculoaponeurotic fibrosarcoma oncogene homolog G	5	1	0	1	0	0	0	0	0	1	hsa-miR-200c-3p	0.0042	0.0305	0.194	-0.05	-0.05	0.85	2005, 2007, 2009, 2011
ERN1	ENST00000433197.3	endoplasmic reticulum to nucleus signaling 1	182	1	0	1	0	1	1	0	0	0	hsa-miR-200b-3p	0.0182	0.1276	0.6934	-0.05	-0.05	0.82	NULL
CDH7	ENST00000397968.2	cadherin 7, type 2	42	1	0	0	1	2	2	0	0	2	hsa-miR-200b-3p	0.0118	0.0838	0.4947	-0.05	-0.11	0.14	NULL
MYO9A	ENST00000564571.1	myosin IXA	137	1	1	0	0	0	0	0	0	1	hsa-miR-200b-3p	0.0671	0.3574	1.0095	-0.05	-0.06	0.9	NULL
SLC30A10	ENST00000366926.3	solute carrier family 30, member 10	66	1	0	1	0	2	0	1	1	4	hsa-miR-429	0.005	0.0349	0.1936	-0.05	-0.29	0.67	NULL
KIF26B	ENST00000366518.4	kinesin family member 26B	25	1	0	1	0	1	0	0	1	1	hsa-miR-200b-3p	0.0251	0.1653	0.713	-0.05	-0.05	0.59	NULL
PMPCB	ENST00000249269.4	peptidase (mitochondrial processing) beta	653	1	0	1	0	2	0	1	1	1	hsa-miR-429	0.0013	0.0094	0.0568	-0.05	-0.33	0.52	2011
MKL2	ENST00000318282.5	MKL/myocardin-like 2	992	1	0	1	0	1	0	1	0	3	hsa-miR-429	0.0093	0.0676	0.4611	-0.05	-0.05	0.36	2011
ARID5B	ENST00000279873.7	AT rich interactive domain 5B (MRF1-like)	397	1	0	1	0	0	0	0	0	2	hsa-miR-200b-3p	0.0108	0.078	0.4954	-0.05	-0.05	0.34	NULL
SEPHS1	ENST00000545675.1	selenophosphate synthetase 1	281	1	0	0	1	1	0	1	0	0	hsa-miR-200c-3p	0.0039	0.0283	0.1804	-0.05	-0.07	0.15	NULL
AGO2	ENST00000220592.5	argonaute RISC catalytic component 2	350	1	1	0	0	0	0	0	0	0	hsa-miR-200b-3p	0.0294	0.1798	0.6041	-0.05	-1.12	0.9	NULL
ZBTB8B	ENST00000609129.1	zinc finger and BTB domain containing 8B	18	1	0	1	0	2	0	1	1	2	hsa-miR-429	0.0064	0.0467	0.3014	-0.05	-0.07	0.54	NULL
CELF1	ENST00000395290.2	CUGBP, Elav-like family member 1	153	1	1	0	0	1	0	1	0	1	hsa-miR-200b-3p	0.0175	0.1223	0.6669	-0.05	-0.05	< 0.1	NULL
C1orf131	ENST00000318906.2	chromosome 1 open reading frame 131	4176	1	0	1	0	0	0	0	0	1	hsa-miR-200b-3p	0.0035	0.0257	0.1739	-0.05	-0.05	< 0.1	NULL
ATXN1L	ENST00000427980.2	ataxin 1-like	12	1	0	0	1	0	0	0	0	2	hsa-miR-200b-3p	0.0088	0.0643	0.4369	-0.04	-0.04	0.14	2011
LATS2	ENST00000382592.4	large tumor suppressor kinase 2	464	1	0	1	0	0	0	0	0	0	hsa-miR-200b-3p	0.0063	0.0448	0.2507	-0.04	-0.05	0.66	2007, 2009, 2011
PARD3B	ENST00000406610.2	par-3 family cell polarity regulator beta	38	1	1	0	0	1	0	0	1	3	hsa-miR-429	0.0243	0.1681	0.8797	-0.04	-0.04	0.69	2011
FAM63B	ENST00000559228.1	family with sequence similarity 63, member B	41	1	1	0	0	1	0	1	0	4	hsa-miR-429	0.0097	0.0679	0.4077	-0.04	-0.4	0.84	NULL
SORT1	ENST00000256637.6	sortilin 1	2111	1	1	0	0	1	0	1	0	0	hsa-miR-200b-3p	0.023	0.1576	0.7768	-0.04	-0.05	0.65	2009, 2011
PTAR1	ENST00000377200.5	protein prenyltransferase alpha subunit repeat containing 1	161	1	1	0	0	2	0	1	1	5	hsa-miR-200b-3p	0.0221	0.1577	0.9542	-0.04	-0.06	< 0.1	NULL
ERGIC2	ENST00000360150.4	ERGIC and golgi 2	451	1	0	1	0	1	0	0	1	4	hsa-miR-429	0.007	0.0513	0.3507	-0.04	-0.07	0.34	NULL
CTBP2	ENST00000337195.5	C-terminal binding protein 2	16	1	0	0	1	1	0	1	0	2	hsa-miR-429	0.0045	0.0325	0.2176	-0.04	-0.1	0.28	2009, 2011
PLXNA2	ENST00000367033.3	plexin A2	8	1	0	1	0	0	0	0	0	1	hsa-miR-200b-3p	0.0157	0.1098	0.602	-0.04	-0.04	0.55	2009, 2011
GDNF	ENST00000326524.2	glial cell derived neurotrophic factor	7	1	0	0	1	0	0	0	0	0	hsa-miR-200c-3p	0.0028	0.0206	0.1388	-0.04	-0.04	0.14	NULL
PLXNA4	ENST00000321063.4	plexin A4	9	1	1	0	0	1	0	1	0	0	hsa-miR-200b-3p	0.0367	0.2266	0.8066	-0.04	-0.05	0.89	2009, 2011
GNA13	ENST00000439174.2	guanine nucleotide binding protein (G protein), alpha 13	190	1	0	1	0	0	0	0	0	0	hsa-miR-429	0.0034	0.025	0.173	-0.04	-0.05	0.59	NULL
ATF7IP	ENST00000261168.4	activating transcription factor 7 interacting protein	667	2	0	1	1	0	0	0	0	3	hsa-miR-429	0.0088	0.064	0.4389	-0.04	-0.04	0.64	NULL
KIAA0430	ENST00000396368.3	KIAA0430	461	1	1	0	0	1	0	0	1	0	hsa-miR-200b-3p	0.017	0.1167	0.5802	-0.04	-0.04	0.32	2011
A1CF	ENST00000374001.2	APOBEC1 complementation factor	80	1	1	0	0	1	0	1	0	2	hsa-miR-429	0.0059	0.04	0.2017	-0.04	-0.2	0.91	2011
SLC4A4	ENST00000340595.3	solute carrier family 4 (sodium bicarbonate cotransporter), member 4	400	2	0	1	1	1	0	0	1	1	hsa-miR-200b-3p	0.0254	0.1713	0.8265	-0.04	-0.04	0.85	2009, 2011
MCC	ENST00000302475.4	mutated in colorectal cancers	115	1	0	1	0	0	0	0	0	2	hsa-miR-200b-3p	0.0102	0.07	0.3588	-0.04	-0.07	0.88	2009, 2011
MAF	ENST00000393350.1	v-maf avian musculoaponeurotic fibrosarcoma oncogene homolog	608	1	0	0	1	0	0	0	0	1	hsa-miR-200b-3p	0.0042	0.0302	0.2007	-0.04	-0.04	0.14	2007, 2009, 2011
TAF4	ENST00000252996.4	TAF4 RNA polymerase II, TATA box binding protein (TBP)-associated factor, 135kDa	61	1	0	1	0	0	0	0	0	0	hsa-miR-200b-3p	0.0043	0.0286	0.1247	-0.04	-0.15	0.65	2005, 2007, 2009, 2011
BRWD3	ENST00000373275.4	bromodomain and WD repeat domain containing 3	506	1	1	0	0	3	0	0	3	4	hsa-miR-200c-3p	0.0199	0.1415	0.8391	-0.04	-0.07	0.11	2011
WDFY2	ENST00000298125.5	WD repeat and FYVE domain containing 2	85	1	1	0	0	0	0	0	0	2	hsa-miR-200b-3p	0.0036	0.0259	0.1604	-0.04	-0.06	< 0.1	NULL
CDK12	ENST00000447079.4	cyclin-dependent kinase 12	748	1	0	1	0	1	0	1	0	1	hsa-miR-200b-3p	0.0162	0.113	0.5984	-0.04	-0.04	0.5	2009, 2011
ZCCHC14	ENST00000268616.4	zinc finger, CCHC domain containing 14	64	1	1	0	0	1	0	0	1	2	hsa-miR-200b-3p	0.0251	0.1718	0.8698	-0.04	-0.04	0.7	2009, 2011
CBX5	ENST00000209875.4	chromobox homolog 5	360	1	1	0	0	1	0	1	0	0	hsa-miR-200b-3p	0.017	0.0882	0.2514	-0.04	-0.16	0.9	2011
UBE2R2	ENST00000263228.3	ubiquitin-conjugating enzyme E2R 2	2442	1	1	0	0	0	0	0	0	0	hsa-miR-200b-3p	0.0076	0.0426	0.1121	-0.04	-0.26	0.88	2009, 2011
ZNF516	ENST00000443185.2	zinc finger protein 516	311	1	0	1	0	2	0	0	2	1	hsa-miR-200b-3p	0.012	0.0854	0.5016	-0.04	-0.04	0.61	2011
ABCA1	ENST00000374736.3	ATP-binding cassette, sub-family A (ABC1), member 1	184	1	0	0	1	0	0	0	0	0	hsa-miR-429	0.0044	0.032	0.2211	-0.04	-0.04	0.14	2009, 2011
ERBB4	ENST00000342788.4	v-erb-b2 avian erythroblastic leukemia viral oncogene homolog 4	27	1	0	1	0	2	0	0	2	1	hsa-miR-200b-3p	0.0126	0.0906	0.5608	-0.04	-0.04	0.38	2009, 2011
ARHGEF1	ENST00000347545.4	Rho guanine nucleotide exchange factor (GEF) 1	392	1	0	1	0	0	0	0	0	0	hsa-miR-200b-3p	0.004	0.0287	0.1791	-0.04	-0.04	< 0.1	2011
CHSY3	ENST00000305031.4	chondroitin sulfate synthase 3	221	1	0	1	0	2	1	0	1	1	hsa-miR-200b-3p	0.0071	0.0491	0.2641	-0.03	-0.24	0.69	NULL
EMB	ENST00000303221.5	embigin	17	1	1	0	0	1	0	1	0	3	hsa-miR-429	0.0031	0.0225	0.1485	-0.03	-0.36	0.16	NULL
ZNF395	ENST00000344423.5	zinc finger protein 395	1044	1	0	0	1	0	0	0	0	0	hsa-miR-200b-3p	0.0038	0.0274	0.1747	-0.03	-0.04	0.14	2005, 2007, 2009, 2011
LRIG1	ENST00000273261.3	leucine-rich repeats and immunoglobulin-like domains 1	241	1	0	0	1	1	0	0	1	1	hsa-miR-200b-3p	0.0055	0.0399	0.2737	-0.03	-0.03	0.14	2005, 2007, 2009, 2011
HIVEP3	ENST00000372583.1	human immunodeficiency virus type I enhancer binding protein 3	84	1	0	1	0	0	0	0	0	0	hsa-miR-429	0.0092	0.064	0.3356	-0.03	-0.03	0.91	NULL
SH3PXD2A	ENST00000369774.4	SH3 and PX domains 2A	152	1	1	0	0	0	0	0	0	1	hsa-miR-200b-3p	0.0216	0.1435	0.6252	-0.03	-0.03	0.9	2007, 2009, 2011
NCOR2	ENST00000405201.1	nuclear receptor corepressor 2	200	1	1	0	0	0	0	0	0	0	hsa-miR-200b-3p	0.0146	0.0988	0.4466	-0.03	-0.03	0.85	2009, 2011
ATAD2B	ENST00000238789.5	ATPase family, AAA domain containing 2B	11	1	1	0	0	0	0	0	0	1	hsa-miR-200b-3p	0.0221	0.1386	0.52	-0.03	-0.05	0.59	2009, 2011
PAQR5	ENST00000395407.2	progestin and adipoQ receptor family member V	62	1	0	1	0	1	0	0	1	1	hsa-miR-200b-3p	0.0034	0.0243	0.1516	-0.03	-0.14	0.48	2011
FAM179B	ENST00000382233.2	family with sequence similarity 179, member B	12	1	1	0	0	0	0	0	0	1	hsa-miR-200b-3p	0.023	0.1557	0.7536	-0.03	-0.03	0.76	2005, 2007, 2009, 2011
BICD2	ENST00000356884.6	bicaudal D homolog 2 (Drosophila)	38	1	0	0	1	0	0	0	0	1	hsa-miR-200b-3p	0.0054	0.0391	0.2657	-0.03	-0.03	0.14	2005, 2007, 2009, 2011
MEX3D	ENST00000402693.4	mex-3 RNA binding family member D	13	1	0	1	0	0	0	0	0	0	hsa-miR-200b-3p	0.0036	0.0262	0.166	-0.03	-0.03	< 0.1	2009
PCDH19	ENST00000420881.2	protocadherin 19	7	1	0	0	1	1	0	0	1	3	hsa-miR-429	0.0071	0.0519	0.3613	-0.03	-0.04	0.27	2005, 2007, 2009, 2011
STXBP6	ENST00000396700.1	syntaxin binding protein 6 (amisyn)	40	1	0	0	1	3	1	0	2	2	hsa-miR-429	0.003	0.0215	0.143	-0.03	-0.12	0.14	NULL
TBL1XR1	ENST00000430069.1	transducin (beta)-like 1 X-linked receptor 1	334	1	1	0	0	0	0	0	0	1	hsa-miR-200b-3p	0.008	0.0532	0.245	-0.03	-0.13	0.84	2009, 2011
HIPK2	ENST00000406875.3	homeodomain interacting protein kinase 2	48	1	0	1	0	2*	0	0	1	2	hsa-miR-200b-3p	0.012	0.0843	0.4664	-0.03	-0.03	0.9	2009, 2011
GPR63	ENST00000229955.3	G protein-coupled receptor 63	5	1	1	0	0	0	0	0	0	1	hsa-miR-200b-3p	0.0216	0.1451	0.667	-0.03	-0.03	0.82	NULL
GIGYF1	ENST00000275732.5	GRB10 interacting GYF protein 1	5	1	1	0	0	0	0	0	0	0	hsa-miR-200b-3p	0.0234	0.1506	0.5671	-0.03	-0.03	0.79	2007, 2009, 2011
PVRL1	ENST00000264025.3	poliovirus receptor-related 1 (herpesvirus entry mediator C)	50	1	1	0	0	0	0	0	0	0	hsa-miR-200b-3p	0.0409	0.2418	0.7376	-0.03	-0.03	0.77	2007, 2009, 2011
USH1G	ENST00000319642.1	Usher syndrome 1G (autosomal recessive)	5	1	1	0	0	0	0	0	0	0	hsa-miR-200b-3p	0.0177	0.1196	0.5556	-0.03	-0.03	0.76	2009, 2011
ABCC9	ENST00000261200.4	ATP-binding cassette, sub-family C (CFTR/MRP), member 9	5	1	1	0	0	0	0	0	0	1	hsa-miR-200b-3p	0.0235	0.154	0.6433	-0.03	-0.03	0.75	2011
SLC6A17	ENST00000331565.4	solute carrier family 6 (neutral amino acid transporter), member 17	5	1	1	0	0	0	0	0	0	0	hsa-miR-200b-3p	0.008	0.0561	0.309	-0.03	-0.03	0.71	2009, 2011
AMBRA1	ENST00000314845.3	autophagy/beclin-1 regulator 1	35	1	1	0	0	0	0	0	0	0	hsa-miR-200b-3p	0.0151	0.1031	0.4951	-0.03	-0.03	0.65	2005, 2007, 2009, 2011
PPP2R5C	ENST00000422945.2	protein phosphatase 2, regulatory subunit B', gamma	1584	1	0	1	0	1	0	0	1	0	hsa-miR-200b-3p	0.0053	0.0385	0.2577	-0.03	-0.03	0.48	2005, 2007, 2009, 2011
JAKMIP3	ENST00000298622.4	Janus kinase and microtubule interacting protein 3	5	1	0	1	0	1	0	0	1	1	hsa-miR-200b-3p	0.0145	0.1009	0.5332	-0.03	-0.03	0.45	2011
REL	ENST00000295025.8	v-rel avian reticuloendotheliosis viral oncogene homolog	116	1	0	1	0	1	0	0	1	3	hsa-miR-200b-3p	0.0213	0.1529	0.9474	-0.03	-0.03	0.45	NULL
GREB1L	ENST00000580732.2	growth regulation by estrogen in breast cancer-like	30	1	1	0	0	0	0	0	0	0	hsa-miR-200b-3p	0.0195	0.1355	0.722	-0.03	-0.03	0.37	NULL
CUL5	ENST00000393094.2	cullin 5	761	1	1	0	0	0	0	0	0	3	hsa-miR-200b-3p	0.0208	0.1459	0.8147	-0.03	-0.03	< 0.1	2011
USH2A	ENST00000307340.3	Usher syndrome 2A (autosomal recessive, mild)	5	1	1	0	0	0	0	0	0	0	hsa-miR-200b-3p	0.0132	0.0957	0.6279	-0.03	-0.03	< 0.1	2009, 2011
DFFA	ENST00000377038.3	DNA fragmentation factor, 45kDa, alpha polypeptide	665	1	0	1	0	0	0	0	0	0	hsa-miR-200b-3p	0.0038	0.0265	0.1339	-0.03	-0.08	0.57	NULL
GSE1	ENST00000253458.7	Gse1 coiled-coil protein	133	1	1	0	0	0	0	0	0	1	hsa-miR-200b-3p	0.0243	0.1571	0.6129	-0.03	-0.03	0.79	2009, 2011
IPO8	ENST00000256079.4	importin 8	228	1	1	0	0	0	0	0	0	0	hsa-miR-200b-3p	0.0121	0.0849	0.461	-0.03	-0.03	< 0.1	2009, 2011
GOSR2	ENST00000576910.2	golgi SNAP receptor complex member 2	1099	1	1	0	0	0	0	0	0	0	hsa-miR-200b-3p	0.0036	0.0254	0.1414	-0.03	-0.06	< 0.1	2011
ZC3H4	ENST00000253048.5	zinc finger CCCH-type containing 4	182	1	1	0	0	0	0	0	0	0	hsa-miR-200b-3p	0.0292	0.1861	0.7179	-0.03	-0.03	0.88	2007, 2009, 2011
EED	ENST00000327320.4	embryonic ectoderm development	142	1	0	1	0	1	0	1	0	0	hsa-miR-429	0.002	0.0145	0.0996	-0.03	-0.15	< 0.1	NULL
FAM46C	ENST00000369448.3	family with sequence similarity 46, member C	74	1	0	1	0	0	0	0	0	0	hsa-miR-200b-3p	0.006	0.0407	0.2007	-0.03	-0.1	0.38	2009, 2011
ARHGAP26	ENST00000378004.3	Rho GTPase activating protein 26	131	1	0	1	0	0	0	0	0	3	hsa-miR-200b-3p	0.0087	0.0607	0.3287	-0.03	-0.08	0.78	2009, 2011
SUZ12	ENST00000322652.5	SUZ12 polycomb repressive complex 2 subunit	104	1	1	0	0	0	0	0	0	1	hsa-miR-200b-3p	0.0044	0.0309	0.1734	-0.03	-0.14	0.85	2009, 2011
DCUN1D3	ENST00000324344.4	DCN1, defective in cullin neddylation 1, domain containing 3	53	1	1	0	0	0	0	0	0	1	hsa-miR-200c-3p	0.0091	0.0625	0.3159	-0.03	-0.05	0.51	NULL
SIAH1	ENST00000380006.2	siah E3 ubiquitin protein ligase 1	34	1	0	1	0	0	0	0	0	0	hsa-miR-200b-3p	0.0018	0.0128	0.0789	-0.03	-0.21	0.52	2005, 2007
ONECUT2	ENST00000491143.2	one cut homeobox 2	847	1	0	0	1	1	0	1	0	5	hsa-miR-200b-3p	0.0145	0.1055	0.6891	-0.03	-0.03	0.29	2009, 2011
NTPCR	ENST00000366628.5	nucleoside-triphosphatase, cancer-related	2755	1	0	0	1	0	0	0	0	1	hsa-miR-429	0.0004	0.003	0.0211	-0.03	-0.12	0.14	NULL
PPP1R9A	ENST00000289495.5	protein phosphatase 1, regulatory subunit 9A	46	1	0	0	1	2	0	1	1	6	hsa-miR-200b-3p	0.0194	0.1409	0.9399	-0.03	-0.04	0.15	2009, 2011
FRMD5	ENST00000484674.1	FERM domain containing 5	161	1	0	1	0	0	0	0	0	0	hsa-miR-200b-3p	0.0039	0.0277	0.153	-0.03	-0.07	0.35	NULL
ACVR2B	ENST00000352511.4	activin A receptor, type IIB	21	1	0	1	0	1	0	0	1	1	hsa-miR-200b-3p	0.0094	0.0637	0.3073	-0.03	-0.06	0.85	2007, 2009, 2011
ELL	ENST00000262809.4	elongation factor RNA polymerase II	250	1	1	0	0	0	0	0	0	0	hsa-miR-200b-3p	0.0268	0.1669	0.5749	-0.03	-0.03	0.9	2009, 2011
TRIM71	ENST00000383763.5	tripartite motif containing 71, E3 ubiquitin protein ligase	67	2	1	0	1	0	0	0	0	3	hsa-miR-200b-3p	0.0277	0.1769	0.7231	-0.03	-0.04	0.9	NULL
ANKRD52	ENST00000267116.7	ankyrin repeat domain 52	2913	1	0	1	0	0	0	0	0	0	hsa-miR-429	0.0107	0.0742	0.3863	-0.03	-0.03	0.69	2009, 2011
TPCN1	ENST00000335509.6	two pore segment channel 1	401	1	0	0	1	0	0	0	0	0	hsa-miR-200b-3p	0.0059	0.0424	0.2649	-0.03	-0.03	0.14	2005, 2007, 2011
CEP350	ENST00000367607.3	centrosomal protein 350kDa	705	1	1	0	0	0	0	0	0	0	hsa-miR-200b-3p	0.0241	0.1619	0.7667	-0.03	-0.03	< 0.1	2007, 2009, 2011
PSME4	ENST00000404125.1	proteasome (prosome, macropain) activator subunit 4	146	1	0	1	0	0	0	0	0	0	hsa-miR-200b-3p	0.0043	0.0307	0.1866	-0.03	-0.1	0.35	NULL
PAK3	ENST00000372007.5	p21 protein (Cdc42/Rac)-activated kinase 3	8	2	0	1	1	0	0	0	0	3	hsa-miR-429	0.0048	0.0348	0.2442	-0.03	-0.03	0.52	NULL
UHRF1BP1	ENST00000192788.5	UHRF1 binding protein 1	360	1	0	1	0	0	0	0	0	0	hsa-miR-200b-3p	0.0103	0.0741	0.4716	-0.02	-0.03	0.72	2009, 2011
JMY	ENST00000396137.4	junction mediating and regulatory protein, p53 cofactor	10	1	0	0	1	1	0	0	1	2	hsa-miR-200b-3p	0.0092	0.0673	0.4486	-0.02	-0.05	0.14	2011
SYNCRIP	ENST00000355238.6	synaptotagmin binding, cytoplasmic RNA interacting protein	4864	1	1	0	0	0	0	0	0	4	hsa-miR-429	0.0052	0.0375	0.2389	-0.02	-0.07	< 0.1	2011
SMURF1	ENST00000361368.2	SMAD specific E3 ubiquitin protein ligase 1	58	1	0	1	0	0	0	0	0	2	hsa-miR-200b-3p	0.0032	0.0233	0.1454	-0.02	-0.1	0.44	2009, 2011
UBE2J1	ENST00000435041.2	ubiquitin-conjugating enzyme E2, J1	1318	1	0	0	1	0	0	0	0	0	hsa-miR-429	0.0012	0.0087	0.0591	-0.02	-0.08	0.14	2011
SENP5	ENST00000323460.5	SUMO1/sentrin specific peptidase 5	125	1	0	0	1	0	0	0	0	2	hsa-miR-200b-3p	0.0042	0.0303	0.2068	-0.02	-0.03	0.14	2007, 2009, 2011
USP31	ENST00000219689.7	ubiquitin specific peptidase 31	214	1	0	1	0	2	0	2	0	3	hsa-miR-200c-3p	0.0096	0.067	0.3696	-0.02	-0.06	0.49	2009, 2011
RNF11	ENST00000242719.3	ring finger protein 11	5881	1	0	0	1	1	0	1	0	2	hsa-miR-200b-3p	0.0026	0.019	0.1209	-0.02	-0.09	0.19	NULL
PDE7B	ENST00000308191.6	phosphodiesterase 7B	148	1	0	0	1	0	0	0	0	1	hsa-miR-200b-3p	0.0028	0.0203	0.1339	-0.02	-0.02	0.14	2005, 2007, 2009, 2011
NUFIP2	ENST00000225388.4	nuclear fragile X mental retardation protein interacting protein 2	440	2	0	1	1	0	0	0	0	2	hsa-miR-200b-3p	0.0041	0.0287	0.1549	-0.02	-0.13	0.78	2007, 2009, 2011
ADCY9	ENST00000294016.3	adenylate cyclase 9	166	1	1	0	0	0	0	0	0	0	hsa-miR-200b-3p	0.0247	0.1566	0.6025	-0.02	-0.03	0.66	2009, 2011
ZNF148	ENST00000360647.4	zinc finger protein 148	230	1	1	0	0	0	0	0	0	1	hsa-miR-200b-3p	0.0081	0.057	0.3353	-0.02	-0.12	0.35	2007, 2009, 2011
KCTD16	ENST00000507359.3	potassium channel tetramerization domain containing 16	36	1	0	1	0	1	0	1	0	2	hsa-miR-200b-3p	0.0075	0.0512	0.2567	-0.02	-0.12	0.86	NULL
MOCS1	ENST00000373186.4	molybdenum cofactor synthesis 1	179	1	0	0	1	0	0	0	0	0	hsa-miR-429	0.0013	0.0094	0.0656	-0.02	-0.08	0.14	2011
DYRK2	ENST00000344096.3	dual-specificity tyrosine-(Y)-phosphorylation regulated kinase 2	1091	1	0	1	0	1	0	0	1	1	hsa-miR-200b-3p	0.0029	0.0201	0.1052	-0.02	-0.18	0.81	2005, 2007
RBBP8	ENST00000399722.2	retinoblastoma binding protein 8	88	1	1	0	0	1	0	0	1	1	hsa-miR-200b-3p	0.0021	0.0148	0.0932	-0.02	-0.16	< 0.1	NULL
JAG2	ENST00000331782.3	jagged 2	68	1	0	1	0	0	0	0	0	1	hsa-miR-200b-3p	0.0055	0.0393	0.2343	-0.02	-0.03	0.84	2009, 2011
TRPM3	ENST00000377110.3	transient receptor potential cation channel, subfamily M, member 3	11	2	0	1	1	0	0	0	0	0	hsa-miR-200b-3p	0.0124	0.0882	0.5391	-0.02	-0.05	0.75	NULL
AVL9	ENST00000318709.4	AVL9 homolog (S. cerevisiase)	246	1	0	1	0	1	0	0	1	3	hsa-miR-200b-3p	0.0114	0.0824	0.5204	-0.02	-0.03	0.49	NULL
CNNM2	ENST00000369878.4	cyclin M2	517	1	0	1	0	1	0	1	0	3	hsa-miR-429	0.0027	0.0192	0.1211	-0.02	-0.06	0.83	NULL
TMEM136	ENST00000529187.1	transmembrane protein 136	344	1	1	0	0	0	0	0	0	1	hsa-miR-200b-3p	0.0029	0.0165	0.0467	-0.02	-0.37	0.85	2011
ST3GAL2	ENST00000342907.2	ST3 beta-galactoside alpha-2,3-sialyltransferase 2	102	1	0	1	0	0	0	0	0	0	hsa-miR-200b-3p	0.0019	0.0128	0.0524	-0.02	-0.21	0.87	2009, 2011
NDST1	ENST00000261797.6	N-deacetylase/N-sulfotransferase (heparan glucosaminyl) 1	13660	1	0	1	0	0	0	0	0	0	hsa-miR-200b-3p	0.0109	0.0765	0.4195	-0.02	-0.02	0.69	2005, 2007, 2009, 2011
NRP2	ENST00000360409.3	neuropilin 2	146	1	0	1	0	0	0	0	0	0	hsa-miR-200b-3p	0.0073	0.0526	0.3282	-0.02	-0.02	0.56	2005, 2007, 2011
SCN2A	ENST00000375437.2	sodium channel, voltage-gated, type II, alpha subunit	7	1	0	1	0	0	0	0	0	0	hsa-miR-200b-3p	0.0154	0.1057	0.5217	-0.02	-0.02	0.56	2007
KDM3B	ENST00000314358.5	lysine (K)-specific demethylase 3B	1589	1	0	1	0	0	0	0	0	0	hsa-miR-200b-3p	0.0053	0.0382	0.2267	-0.02	-0.02	0.55	2011
KCNQ4	ENST00000347132.5	potassium voltage-gated channel, KQT-like subfamily, member 4	46	1	0	1	0	0	0	0	0	0	hsa-miR-200b-3p	0.0066	0.0466	0.2699	-0.02	-0.02	0.5	2005, 2007, 2009, 2011
SMAD7	ENST00000262158.2	SMAD family member 7	142	1	0	1	0	0	0	0	0	0	hsa-miR-200b-3p	0.0049	0.035	0.2116	-0.02	-0.02	0.36	NULL
MPP5	ENST00000261681.4	membrane protein, palmitoylated 5 (MAGUK p55 subfamily member 5)	354	1	0	1	0	0	0	0	0	0	hsa-miR-200b-3p	0.0047	0.0344	0.2296	-0.02	-0.02	0.35	2005, 2007, 2011
SCN5A	ENST00000414099.2	sodium channel, voltage-gated, type V, alpha subunit	5	2	0	0	2	0	0	0	0	0	hsa-miR-200b-3p	0.0057	0.0416	0.2706	-0.02	-0.02	0.27	2011
TLN1	ENST00000314888.9	talin 1	266	2	0	0	2	0	0	0	0	0	hsa-miR-200b-3p	0.0057	0.0418	0.2801	-0.02	-0.02	0.27	2007, 2009, 2011
IL6ST	ENST00000381287.4	interleukin 6 signal transducer (gp130, oncostatin M receptor)	213	1	0	1	0	0	0	0	0	1	hsa-miR-200b-3p	0.0064	0.0465	0.3199	-0.02	-0.02	< 0.1	NULL
IQSEC2	ENST00000375365.2	IQ motif and Sec7 domain 2	5	1	0	1	0	0	0	0	0	0	hsa-miR-200b-3p	0.0027	0.0201	0.1399	-0.02	-0.02	< 0.1	NULL
PHF12	ENST00000577226.1	PHD finger protein 12	307	1	0	1	0	0	0	0	0	0	hsa-miR-200b-3p	0.0124	0.0855	0.4263	-0.02	-0.02	< 0.1	NULL
DCAF7	ENST00000310827.4	DDB1 and CUL4 associated factor 7	3289	1	0	1	0	0	0	0	0	0	hsa-miR-200b-3p	0.0107	0.0746	0.3847	-0.02	-0.02	0.61	2007, 2009, 2011
SOCS6	ENST00000397942.3	suppressor of cytokine signaling 6	140	1	1	0	0	0	0	0	0	2	hsa-miR-429	0.0046	0.0331	0.214	-0.02	-0.03	0.51	2007, 2009, 2011
CHD9	ENST00000566029.1	chromodomain helicase DNA binding protein 9	447	1	0	1	0	1	0	0	1	2	hsa-miR-200b-3p	0.0168	0.1172	0.6409	-0.02	-0.03	0.38	2005, 2007
ERC1	ENST00000355446.5	ELKS/RAB6-interacting/CAST family member 1	159	1	0	1	0	0	0	0	0	0	hsa-miR-200b-3p	0.0067	0.0475	0.2778	-0.02	-0.02	0.77	2011
SLC6A6	ENST00000454876.2	solute carrier family 6 (neurotransmitter transporter), member 6	280	1	0	1	0	0	0	0	0	0	hsa-miR-200b-3p	0.0057	0.0406	0.2451	-0.02	-0.02	0.43	2005, 2007, 2009, 2011
PROX1	ENST00000366958.4	prospero homeobox 1	131	1	0	0	1	1	0	0	1	2	hsa-miR-200b-3p	0.0094	0.0679	0.4445	-0.02	-0.02	0.14	NULL
TUBB	ENST00000327892.8	tubulin, beta class I	133	1	1	0	0	0	0	0	0	0	hsa-miR-200b-3p	0.004	0.0241	0.0778	-0.02	-0.19	0.88	2011
UBXN7	ENST00000296328.4	UBX domain protein 7	95	1	0	1	0	0	0	0	0	4	hsa-miR-200b-3p	0.0044	0.0312	0.1872	-0.02	-0.07	0.35	NULL
USP47	ENST00000339865.5	ubiquitin specific peptidase 47	665	1	0	0	1	1	0	1	0	1	hsa-miR-200b-3p	0.0061	0.0449	0.3056	-0.02	-0.04	0.17	2007, 2009, 2011
SP1	ENST00000426431.2	Sp1 transcription factor	402	1	0	1	0	0	0	0	0	2	hsa-miR-200b-3p	0.005	0.0358	0.224	-0.02	-0.04	0.45	2009, 2011
DDX3X	ENST00000399959.2	DEAD (Asp-Glu-Ala-Asp) box helicase 3, X-linked	965	1	0	1	0	1	0	0	1	1	hsa-miR-200b-3p	0.0025	0.0181	0.1087	-0.02	-0.08	0.74	2005, 2007, 2009, 2011
GAD2	ENST00000376261.3	glutamate decarboxylase 2 (pancreatic islets and brain, 65kDa)	5	1	0	0	1	0	0	0	0	4	hsa-miR-429	0.008	0.0582	0.4045	-0.02	-0.02	0.14	NULL
RPRD1A	ENST00000399022.4	regulation of nuclear pre-mRNA domain containing 1A	333	1	1	0	0	0	0	0	0	0	hsa-miR-200b-3p	0.0029	0.0197	0.0993	-0.02	-0.18	0.44	2009, 2011
SWAP70	ENST00000318950.6	SWAP switching B-cell complex 70kDa subunit	492	1	1	0	0	0	0	0	0	2	hsa-miR-200b-3p	0.0126	0.0841	0.446	-0.02	-0.13	0.26	NULL
IRS1	ENST00000305123.5	insulin receptor substrate 1	804	1	0	0	1	2	0	1	1	0	hsa-miR-200b-3p	0.004	0.0291	0.1809	-0.02	-0.04	0.24	2005, 2007, 2011
SETD9	ENST00000285947.2	SET domain containing 9	45	1	0	1	0	0	0	0	0	1	hsa-miR-429	0.0019	0.0131	0.0637	-0.02	-0.29	0.91	NULL
FBXW2	ENST00000608872.1	F-box and WD repeat domain containing 2	227	1	0	1	0	0	0	0	0	3	hsa-miR-429	0.0021	0.015	0.0964	-0.02	-0.14	0.55	2011
MAP4K4	ENST00000413150.2	mitogen-activated protein kinase kinase kinase kinase 4	1551	2	1	1	0	0	0	0	0	0	hsa-miR-200b-3p	0.0074	0.0506	0.254	-0.02	-0.13	0.92	2005, 2007, 2009, 2011
USP46	ENST00000441222.3	ubiquitin specific peptidase 46	180	1	1	0	0	2	1	1	0	0	hsa-miR-429	0.0026	0.0189	0.1173	-0.02	-0.1	0.39	2011
C4orf32	ENST00000309733.5	chromosome 4 open reading frame 32	325	1	0	1	0	2	0	2	0	4	hsa-miR-429	0.0015	0.0108	0.0755	-0.02	-0.4	0.63	NULL
FREM2	ENST00000280481.7	FRAS1 related extracellular matrix protein 2	33	1	0	1	0	1	0	1	0	1	hsa-miR-200b-3p	0.0195	0.1311	0.6193	-0.02	-0.04	0.8	2005, 2007, 2009, 2011
POU6F1	ENST00000389243.4	POU class 6 homeobox 1	135	1	0	1	0	0	0	0	0	0	hsa-miR-200b-3p	0.0014	0.0089	0.0359	-0.02	-0.3	0.8	2011
COL9A3	ENST00000343916.3	collagen, type IX, alpha 3	37	1	0	1	0	1	0	1	0	0	hsa-miR-200b-3p	0.0015	0.0096	0.0348	-0.02	-0.41	0.85	NULL
LPIN2	ENST00000261596.4	lipin 2	376	1	0	0	1	0	0	0	0	1	hsa-miR-200b-3p	0.0046	0.0334	0.2267	-0.02	-0.02	0.14	2011
GATAD2B	ENST00000368655.4	GATA zinc finger domain containing 2B	48	1	0	0	1	1	0	1	0	2	hsa-miR-200b-3p	0.0073	0.0525	0.3158	-0.02	-0.03	0.14	2011
LYPLA2	ENST00000374505.2	lysophospholipase II	21	1	0	1	0	0	0	0	0	0	hsa-miR-200b-3p	0.0053	0.0376	0.2116	-0.02	-0.02	0.35	2005, 2007, 2009, 2011
MYPN	ENST00000358913.5	myopalladin	73	1	0	1	0	2	0	2	0	4	hsa-miR-200b-3p	0.0095	0.0682	0.4229	-0.01	-0.06	0.44	NULL
CDK19	ENST00000368911.3	cyclin-dependent kinase 19	51	1	0	0	1	0	0	0	0	0	hsa-miR-200b-3p	0.0052	0.0383	0.2619	-0.01	-0.03	0.14	2009, 2011
CELF2	ENST00000379261.4	CUGBP, Elav-like family member 2	45	1	0	0	1	1	0	1	0	2	hsa-miR-200b-3p	0.0069	0.0505	0.3421	-0.01	-0.03	0.15	2005, 2007, 2009, 2011
TJP1	ENST00000346128.6	tight junction protein 1	140	1	0	0	1	0	0	0	0	0	hsa-miR-200b-3p	0.0034	0.0244	0.164	-0.01	-0.04	0.14	2009, 2011
AGAP1	ENST00000304032.8	ArfGAP with GTPase domain, ankyrin repeat and PH domain 1	109	1	0	1	0	1	0	0	1	1	hsa-miR-200b-3p	0.0046	0.0328	0.1972	-0.01	-0.03	0.48	NULL
SUV420H1	ENST00000304363.4	suppressor of variegation 4-20 homolog 1 (Drosophila)	62	1	0	1	0	0	0	0	0	1	hsa-miR-200b-3p	0.0024	0.0172	0.0988	-0.01	-0.06	0.59	NULL
TMEM14A	ENST00000211314.4	transmembrane protein 14A	469	1	0	1	0	0	0	0	0	0	hsa-miR-200b-3p	0.0003	0.0021	0.0127	-0.01	-0.26	0.34	2009, 2011
HDAC4	ENST00000345617.3	histone deacetylase 4	48	1	0	1	0	1	0	0	1	1	hsa-miR-200b-3p	0.0044	0.0322	0.2109	-0.01	-0.03	0.47	2005, 2007, 2009, 2011
AFF1	ENST00000395146.4	AF4/FMR2 family, member 1	28	1	0	1	0	0	0	0	0	1	hsa-miR-200b-3p	0.0081	0.0548	0.2621	-0.01	-0.04	0.55	2009, 2011
KMT2C	ENST00000262189.6	lysine (K)-specific methyltransferase 2C	417	1	0	1	0	0	0	0	0	0	hsa-miR-200b-3p	0.0065	0.0457	0.2771	-0.01	-0.09	0.72	2007, 2009, 2011
SLC16A10	ENST00000368850.3	solute carrier family 16 (aromatic amino acid transporter), member 10	233	1	0	1	0	0	0	0	0	2	hsa-miR-429	0.0009	0.0068	0.0472	-0.01	-0.09	0.38	NULL
MED6	ENST00000440435.2	mediator complex subunit 6	776	1	1	0	0	1	0	0	1	1	hsa-miR-429	0.0006	0.004	0.0202	-0.01	-0.38	0.42	NULL
NEDD4L	ENST00000256832.7	neural precursor cell expressed, developmentally down-regulated 4-like, E3 ubiquitin protein ligase	617	1	0	0	1	0	0	0	0	2	hsa-miR-200b-3p	0.0029	0.0214	0.1436	-0.01	-0.03	0.14	2005, 2007, 2009, 2011
RAB7A	ENST00000265062.3	RAB7A, member RAS oncogene family	7894	1	0	1	0	0	0	0	0	0	hsa-miR-200b-3p	0.0024	0.0176	0.115	-0.01	-0.1	0.49	2011
ACVR2A	ENST00000241416.7	activin A receptor, type IIA	109	1	1	0	0	0	0	0	0	2	hsa-miR-200b-3p	0.0025	0.0176	0.0913	-0.01	-0.08	0.54	2007, 2009, 2011
SETD7	ENST00000274031.3	SET domain containing (lysine methyltransferase) 7	76	1	0	0	1	0	0	0	0	0	hsa-miR-200b-3p	0.0031	0.0231	0.1635	-0.01	-0.08	0.14	2007, 2009, 2011
FOXP1	ENST00000318789.4	forkhead box P1	264	1	0	1	0	1	0	1	0	3	hsa-miR-200b-3p	0.006	0.0424	0.2498	-0.01	-0.05	0.47	2009, 2011
RBFOX2	ENST00000449924.2	RNA binding protein, fox-1 homolog (C. elegans) 2	262	2	0	2	0	0	0	0	0	2	hsa-miR-429	0.0012	0.0087	0.0527	-0.01	-0.34	0.98	2007, 2009, 2011
NEO1	ENST00000261908.6	neogenin 1	261	1	0	1	0	1	0	1	0	1	hsa-miR-429	0.0029	0.0211	0.1339	-0.01	-0.04	0.56	2009, 2011
TIGD2	ENST00000317005.2	tigger transposable element derived 2	132	1	0	1	0	0	0	0	0	3	hsa-miR-200b-3p	0.003	0.0215	0.1294	-0.01	-0.07	0.37	NULL
SESN3	ENST00000536441.1	sestrin 3	260	1	1	0	0	0	0	0	0	2	hsa-miR-429	0.0028	0.018	0.0755	-0.01	-0.18	0.9	NULL
KLF13	ENST00000307145.3	Kruppel-like factor 13	5	1	0	0	1	0	0	0	0	0	hsa-miR-200b-3p	0.0033	0.0237	0.1553	-0.01	-0.01	0.14	2005, 2007, 2009, 2011
CAMK2D	ENST00000296402.5	calcium/calmodulin-dependent protein kinase II delta	938	1	0	0	1	0	0	0	0	0	hsa-miR-200b-3p	0.0032	0.0233	0.1578	-0.01	-0.01	0.14	NULL
PTDSS1	ENST00000517309.1	phosphatidylserine synthase 1	91	1	0	0	1	0	0	0	0	0	hsa-miR-200b-3p	0.0032	0.0231	0.1537	-0.01	-0.01	0.14	NULL
KCNK12	ENST00000327876.4	potassium channel, subfamily K, member 12	5	1	0	0	1	0	0	0	0	0	hsa-miR-200b-3p	0.0028	0.0205	0.141	-0.01	-0.01	0.14	NULL
CASKIN1	ENST00000343516.6	CASK interacting protein 1	6	1	0	0	1	0	0	0	0	0	hsa-miR-200b-3p	0.0025	0.0184	0.1215	-0.01	-0.01	0.14	2005, 2007, 2009, 2011
ZFHX4	ENST00000521891.2	zinc finger homeobox 4	194	1	0	0	1	0	0	0	0	1	hsa-miR-200b-3p	0.01	0.0726	0.4665	-0.01	-0.01	0.14	2005, 2007, 2009, 2011
MBNL1	ENST00000357472.3	muscleblind-like splicing regulator 1	135	1	0	0	1	0	0	0	0	1	hsa-miR-200b-3p	0.0051	0.0367	0.2402	-0.01	-0.01	0.14	2005, 2007
FAM126A	ENST00000409923.1	family with sequence similarity 126, member A	241	1	0	0	1	0	0	0	0	3	hsa-miR-200b-3p	0.0033	0.0239	0.166	-0.01	-0.01	< 0.1	NULL
PAPLN	ENST00000381166.3	papilin, proteoglycan-like sulfated glycoprotein	78	1	0	0	1	0	0	0	0	1	hsa-miR-200b-3p	0.0026	0.0191	0.131	-0.01	-0.01	< 0.1	NULL
SAMD8	ENST00000372687.4	sterile alpha motif domain containing 8	100	1	0	0	1	1	0	0	1	4	hsa-miR-200b-3p	0.0049	0.0356	0.2461	-0.01	-0.02	0.14	2011
SIN3A	ENST00000394947.3	SIN3 transcription regulator family member A	1142	1	0	1	0	0	0	0	0	0	hsa-miR-200b-3p	0.0026	0.0192	0.129	-0.01	-0.15	0.75	2011
BBX	ENST00000415149.2	bobby sox homolog (Drosophila)	141	1	0	0	1	0	0	0	0	3	hsa-miR-200b-3p	0.0043	0.0318	0.2201	-0.01	-0.01	0.14	NULL
MXI1	ENST00000332674.5	MAX interactor 1, dimerization protein	278	1	0	0	1	1	0	1	0	0	hsa-miR-200b-3p	0.0026	0.0191	0.1275	-0.01	-0.12	0.16	NULL
BCL9	ENST00000234739.3	B-cell CLL/lymphoma 9	70	1	0	0	1	0	0	0	0	0	hsa-miR-200b-3p	0.0014	0.01	0.0699	-0.01	-0.01	0.14	2005, 2007
ZC3H12C	ENST00000278590.3	zinc finger CCCH-type containing 12C	150	1	0	0	1	0	0	0	0	3	hsa-miR-200b-3p	0.0101	0.0741	0.513	-0.01	-0.01	0.14	2011
GM2A	ENST00000357164.3	GM2 ganglioside activator	134	1	0	0	1	2	1	0	1	2	hsa-miR-200b-3p	0.0011	0.0082	0.0587	-0.01	-0.05	0.14	2011
DENND5A	ENST00000530044.1	DENN/MADD domain containing 5A	294	1	0	1	0	0	0	0	0	1	hsa-miR-429	0.0006	0.004	0.0218	-0.01	-0.16	0.61	2005, 2007, 2009, 2011
APLP2	ENST00000263574.5	amyloid beta (A4) precursor-like protein 2	5552	1	0	1	0	0	0	0	0	0	hsa-miR-200b-3p	0.0007	0.0052	0.0353	-0.01	-0.06	0.44	2009, 2011
NFIC	ENST00000346156.5	nuclear factor I/C (CCAAT-binding transcription factor)	26	1	0	0	1	0	0	0	0	0	hsa-miR-200b-3p	0.0033	0.0237	0.1472	-0.01	-0.01	0.14	NULL
TMPPE	ENST00000416695.2	transmembrane protein with metallophosphoesterase domain	22	2	1	1	0	1	0	0	1	3	hsa-miR-200b-3p	0.0042	0.0304	0.2012	-0.01	-0.09	0.79	NULL
CBX8	ENST00000269385.4	chromobox homolog 8	474	1	0	0	1	0	0	0	0	0	hsa-miR-200b-3p	0.0004	0.003	0.0196	-0.01	-0.06	0.14	NULL
SOX6	ENST00000316399.6	SRY (sex determining region Y)-box 6	22	1	0	1	0	0	0	0	0	1	hsa-miR-200b-3p	0.0046	0.0321	0.1661	-0.01	-0.02	0.64	2011
SIK2	ENST00000304987.3	salt-inducible kinase 2	378	1	0	0	1	0	0	0	0	0	hsa-miR-200b-3p	0.0028	0.0202	0.1352	-0.01	-0.01	0.14	2009, 2011
HECW2	ENST00000260983.3	HECT, C2 and WW domain containing E3 ubiquitin protein ligase 2	28	2	0	0	2	1	0	0	1	0	hsa-miR-200b-3p	0.0035	0.0252	0.1692	-0.01	-0.04	0.27	NULL
ROBO2	ENST00000461745.1	roundabout, axon guidance receptor, homolog 2 (Drosophila)	22	1	1	0	0	0	0	0	0	1	hsa-miR-200b-3p	0.0114	0.0667	0.2172	-0.01	-0.03	0.89	2011
COPS2	ENST00000388901.5	COP9 signalosome subunit 2	11120	1	1	0	0	1	0	0	1	0	hsa-miR-429	0.0004	0.0029	0.0147	-0.01	-0.29	0.66	2011
TRPV3	ENST00000301365.4	transient receptor potential cation channel, subfamily V, member 3	13	1	0	0	1	0	0	0	0	1	hsa-miR-200b-3p	0.0028	0.0206	0.1406	-0.01	-0.01	0.14	NULL
PISD	ENST00000397500.1	phosphatidylserine decarboxylase	61	1	0	1	0	0	0	0	0	0	hsa-miR-200b-3p	0.0002	0.0017	0.0087	-0.01	-0.27	0.88	2009, 2011
TBCEL	ENST00000422003.2	tubulin folding cofactor E-like	89	1	1	0	0	1	0	0	1	2	hsa-miR-429	0.0019	0.0136	0.0891	-0.01	-0.05	0.58	NULL
PAQR3	ENST00000512733.1	progestin and adipoQ receptor family member III	217	1	1	0	0	1	1	0	0	0	hsa-miR-429	0.0031	0.022	0.1379	-0.01	-0.07	0.29	NULL
PRKCA	ENST00000413366.3	protein kinase C, alpha	726	1	0	0	1	0	0	0	0	0	hsa-miR-200b-3p	0.0038	0.0276	0.192	-0.01	-0.01	0.14	2005, 2007, 2009, 2011
DNAJC18	ENST00000302060.5	DnaJ (Hsp40) homolog, subfamily C, member 18	253	1	0	1	0	0	0	0	0	0	hsa-miR-429	0.001	0.0075	0.0517	-0.01	-0.13	0.51	2011
CDK16	ENST00000457458.2	cyclin-dependent kinase 16	2095	1	0	1	0	0	0	0	0	0	hsa-miR-200b-3p	0.0006	0.0046	0.0304	-0.01	-0.02	< 0.1	2005, 2007, 2009, 2011
PHB2	ENST00000546111.1	prohibitin 2	120	1	1	0	0	0	0	0	0	0	hsa-miR-200c-3p	0.0024	0.0134	0.0503	-0.01	-0.21	0.9	NULL
C2orf68	ENST00000306336.5	chromosome 2 open reading frame 68	565	1	0	1	0	0	0	0	0	0	hsa-miR-429	0.0002	0.0011	0.0061	0	-0.29	0.49	2011
KCMF1	ENST00000409785.4	potassium channel modulatory factor 1	1285	1	0	1	0	0	0	0	0	0	hsa-miR-200b-3p	0.0006	0.0044	0.0281	0	-0.18	0.43	2009, 2011
FGF12	ENST00000445105.2	fibroblast growth factor 12	150	1	0	1	0	1	0	0	1	1	hsa-miR-200b-3p	0.0008	0.0058	0.0396	0	-0.04	0.36	2011
SHROOM2	ENST00000380913.3	shroom family member 2	121	1	0	1	0	0	0	0	0	1	hsa-miR-200b-3p	0.0032	0.0225	0.116	0	-0.02	0.35	NULL
CREB1	ENST00000432329.2	cAMP responsive element binding protein 1	295	1	0	0	1	0	0	0	0	3	hsa-miR-200b-3p	0.0023	0.0168	0.119	0	-0.01	0.14	2011
HIC2	ENST00000407464.2	hypermethylated in cancer 2	28	1	0	1	0	0	0	0	0	2	hsa-miR-200b-3p	0.0021	0.0146	0.0823	0	-0.02	0.47	2005, 2007, 2011
TRMT10B	ENST00000297994.3	tRNA methyltransferase 10 homolog B (S. cerevisiae)	19	1	0	1	0	0	0	0	0	2	hsa-miR-200b-3p	0.0003	0.0023	0.0135	0	-0.09	0.41	NULL
YWHAB	ENST00000353703.4	tyrosine 3-monooxygenase/tryptophan 5-monooxygenase activation protein, beta polypeptide	272	1	0	1	0	0	0	0	0	1	hsa-miR-429	0.0003	0.0018	0.0086	0	-0.19	0.68	2007, 2009, 2011
SAR1B	ENST00000402673.2	SAR1 homolog B (S. cerevisiae)	1404	1	0	1	0	0	0	0	0	4	hsa-miR-200b-3p	0.0006	0.0043	0.0281	0	-0.07	0.36	2011
ARL3	ENST00000260746.5	ADP-ribosylation factor-like 3	1387	1	0	0	1	0	0	0	0	0	hsa-miR-200b-3p	0.0018	0.0128	0.0874	0	-0.15	0.14	2009, 2011
MLLT3	ENST00000380338.4	myeloid/lymphoid or mixed-lineage leukemia (trithorax homolog, Drosophila); translocated to, 3	385	1	0	1	0	0	0	0	0	0	hsa-miR-200b-3p	0.002	0.0145	0.0992	0	-0.03	0.34	NULL
SPRYD4	ENST00000338146.5	SPRY domain containing 4	1999	1	0	1	0	0	0	0	0	0	hsa-miR-200b-3p	0.0002	0.0012	0.0064	0	-0.13	0.4	2009, 2011
EIF4E	ENST00000450253.2	eukaryotic translation initiation factor 4E	876	1	0	1	0	0	0	0	0	4	hsa-miR-200b-3p	0.0011	0.0081	0.0554	0	-0.12	0.56	NULL
SLC31A1	ENST00000374212.4	solute carrier family 31 (copper transporter), member 1	171	1	0	1	0	0	0	0	0	1	hsa-miR-200b-3p	0.001	0.0072	0.0407	0	-0.02	0.5	2011
ATP6V0A2	ENST00000330342.3	ATPase, H+ transporting, lysosomal V0 subunit a2	376	1	0	1	0	0	0	0	0	3	hsa-miR-200b-3p	0.0011	0.0081	0.0502	0	-0.17	0.61	2011
NIPBL	ENST00000448238.2	Nipped-B homolog (Drosophila)	250	1	0	0	1	0	0	0	0	0	hsa-miR-200b-3p	0.0089	0.0652	0.4464	0	-0.09	0.14	2005, 2007
PLEKHA6	ENST00000272203.3	pleckstrin homology domain containing, family A member 6	45	1	0	0	1	0	0	0	0	0	hsa-miR-200b-3p	0.0005	0.0036	0.0244	0	-0.01	0.14	2009, 2011
GRK5	ENST00000392870.2	G protein-coupled receptor kinase 5	337	1	0	1	0	0	0	0	0	0	hsa-miR-429	0.0002	0.0013	0.0078	0	-0.1	0.36	NULL
MRPS25	ENST00000253686.2	mitochondrial ribosomal protein S25	630	1	0	0	1	0	0	0	0	1	hsa-miR-200b-3p	0.0005	0.0036	0.0251	0	-0.02	0.14	2007, 2009, 2011
DMD	ENST00000378677.2	dystrophin	211	1	0	0	1	0	0	0	0	2	hsa-miR-200b-3p	0.0032	0.0237	0.1644	0	-0.01	0.14	NULL
SEC31B	ENST00000370345.3	SEC31 homolog B (S. cerevisiae)	43	1	0	1	0	0	0	0	0	0	hsa-miR-200b-3p	0.0005	0.0035	0.0217	0	-0.04	0.78	NULL
WHAMM	ENST00000286760.4	WAS protein homolog associated with actin, golgi membranes and microtubules	834	1	0	1	0	0	0	0	0	1	hsa-miR-429	0.0005	0.0039	0.0281	0	-0.19	0.34	NULL
GLG1	ENST00000422840.2	golgi glycoprotein 1	2175	1	0	0	1	0	0	0	0	0	hsa-miR-200b-3p	0.0028	0.0203	0.1409	0	-0.01	0.14	2011
LMO4	ENST00000370544.5	LIM domain only 4	294	1	0	0	1	0	0	0	0	0	hsa-miR-200b-3p	0.001	0.0077	0.0546	0	-0.05	0.14	2011
LRP1	ENST00000243077.3	low density lipoprotein receptor-related protein 1	270	1	1	0	0	0	0	0	0	0	hsa-miR-429	0.0006	0.0044	0.0268	0	-0.04	0.86	2005, 2007, 2009, 2011
SLC35E2	ENST00000246421.4	solute carrier family 35, member E2	5	1	0	1	0	0	0	0	0	3	hsa-miR-200b-3p	0	0.0003	0.0014	0	-0.26	0.74	2011
ZBTB20	ENST00000462705.1	zinc finger and BTB domain containing 20	5	5	0	4	1	0	0	0	0	4	hsa-miR-200b-3p	0.0001	0.001	0.0049	0	-0.22	> 0.99	NULL
PTCHD3	ENST00000438700.3	patched domain containing 3	5	1	0	1	0	0	0	0	0	0	hsa-miR-200b-3p	0.002	0.0145	0.1013	0	-0.14	0.56	NULL
FGF10	ENST00000264664.4	fibroblast growth factor 10	5	1	0	1	0	0	0	0	0	1	hsa-miR-429	0.0007	0.0051	0.0363	0	-0.14	0.44	NULL
PRMT7	ENST00000339507.5	protein arginine methyltransferase 7	6277	1	0	1	0	0	0	0	0	0	hsa-miR-200b-3p	0	0.0001	0.0003	0	-0.21	0.8	NULL
MEF2D	ENST00000464356.2	myocyte enhancer factor 2D	759	1	0	1	0	0	0	0	0	1	hsa-miR-200b-3p	0.0001	0.0004	0.0025	0	-0.02	0.57	2009, 2011
GRIN2A	ENST00000562109.1	glutamate receptor, ionotropic, N-methyl D-aspartate 2A	5	1	0	1	0	2	0	0	2	3	hsa-miR-200b-3p	0.0003	0.002	0.0142	0	-0.04	0.49	NULL
CADM1	ENST00000452722.3	cell adhesion molecule 1	676	1	0	0	1	0	0	0	0	2	hsa-miR-200b-3p	0.0003	0.0021	0.0156	0	-0.01	0.14	2011
JAKMIP2	ENST00000507386.1	janus kinase and microtubule interacting protein 2	26	2	1	1	0	0	0	0	0	0	hsa-miR-200b-3p	0.0008	0.006	0.0413	0	-0.17	0.92	NULL
SERPINC1	ENST00000367698.3	serpin peptidase inhibitor, clade C (antithrombin), member 1	792	1	0	0	1	1	0	1	0	0	hsa-miR-200b-3p	0	0	0	0	-0.12	0.24	NULL
