# Supplementary material for: Circadian gene ARNTL initiates circGUCY1A2 transcription to suppress non-small cell lung cancer progression via miR-200c-3p/PTEN signaling
Source: J Exp Clin Cancer Res. 2023 Sep 4;42:229. doi: 10.1186/s13046-023-02791-1 (PMC10478228; doi:10.1186/s13046-023-02791-1)
Supplement: Supplementary file 5 — Additional file 5. [file 13046_2023_2791_MOESM5_ESM.xlsx]

## Sheet: Sheet1
Table S4 Co-mutation of PTEN, KRAS and TP53
Type	A	B	Neither	A Not B	B Not A	Both	Log2 Odds Ratio	p-Value	Significance	Tendency
LUAD	KRAS	TP53	139	104	199	65	-1.196	<0.001	***	Mutual exclusivity
	PTEN	TP53	240	3	255	9	1.497	0.145	ns	Co-occurrence
	PTEN	KRAS	329	9	166	3	-0.598	0.759	ns	Mutual exclusivity
LUSC	KRAS	TP53	60	5	387	17	-0.924	0.21	ns	Mutual exclusivity
	PTEN	KRAS	352	95	20	2	-1.432	0.278	ns	Mutual exclusivity
	PTEN	TP53	54	11	318	86	0.409	0.51	ns	Co-occurrence
